# Supplementary material for: Integration of GWAS and transcriptome approaches for the identification of nitrogen-, phosphorus-, and potassium-responsive genes in tomato
Source: Hortic Res. 2025 Apr 24;12(7):uhaf112. doi: 10.1093/hr/uhaf112 (PMC12227991; doi:10.1093/hr/uhaf112)
Supplement: Web_Material_uhaf112 [file web_material_uhaf112.zip]

Archive with 2 entries (2 files):
- Supp Fig.docx
- Supp Table.xlsx
