# Supplementary material for: Integration of GWAS and transcriptome approaches for the identification of nitrogen-, phosphorus-, and potassium-responsive genes in tomato
Source: Hortic Res. 2025 Apr 24;12(7):uhaf112. doi: 10.1093/hr/uhaf112 (PMC12227991; doi:10.1093/hr/uhaf112)
Supplement: Web_Material_uhaf112 [file web_material_uhaf112.zip › Supp Table.xlsx]

## Sheet: TableS1
Supplementary Table 1. Tomato accessions used in this study.
Individual code	Group	Name	Categories	Botanical variety	TGRC	PI CGN#	EA #
TS-1	SLL	VF-36	Vintage Processing	S. lycopersicum var. lycopersicum	LA0490	-	-
TS-10	SLL	Marglobe	Vintage Fresh Market	S. lycopersicum var. lycopersicum	LA0502	-	-
TS-100	SLL		Processing	S. lycopersicum var. lycopersicum	-	-	EA03456
TS-101	SLL			S. lycopersicum var. lycopersicum	-	-	EA00369
TS-102	SLL		Processing tomato	S. lycopersicum var. lycopersicum	-	-	EA03673
TS-103	SLL			S. lycopersicum var. lycopersicum	-	-	EA00389
TS-105	SLC		Wild species	S. lycopersicum var cerasiforme	-	-	EA01448
TS-106	SLC		cultivar	S. lycopersicum var cerasiforme	-	-	-
TS-107	SLC	Turrialba	Wild species	S. lycopersicum var cerasiforme	LA1542	-	-
TS-108	SLL	Puno I	Processing tomato	S. lycopersicum var. lycopersicum	-	-	EA01989
TS-11	SLL	KR2	Modern Fresh Market	S. lycopersicum var. lycopersicum	-	-	-
TS-110	SLL			S. lycopersicum var. lycopersicum	-	PI93302	EA04243
TS-111	SLL		Processing tomato	S. lycopersicum var. lycopersicum	-	-	EA01270
TS-112	SLL		Processing tomato	S. lycopersicum var. lycopersicum	-	-	EA03083
TS-113	SLL		Processing tomato	S. lycopersicum var. lycopersicum	-	-	EA01198
TS-114	SLL		Processing tomato	S. lycopersicum var. lycopersicum	-	-	EA01982
TS-115	SLL		Processing tomato	S. lycopersicum var. lycopersicum	-	-	EA03426
TS-116	SLC	N1565	cultivar	S. lycopersicum var cerasiforme	-	-	-
TS-117	SLL	Scatolone di bolsena	Landrace	S. lycopersicum var. lycopersicum	-	-	-
TS-118	SLC	Santa Cruz, Galapagos	Latin American cultivar;Wild species	S. lycopersicum var cerasiforme	LA0292	-	-
TS-119	SLC	Wva 16	Wild species	S. lycopersicum var cerasiforme	-	-	-
TS-120	SLC			S. lycopersicum var cerasiforme	-	-	EA01356
TS-121	SLL	NC EBR-6	Modern Fresh Market	S. lycopersicum var. lycopersicum	LA3846	-	-
TS-122	SLL	Rutgers?	Vintage Fresh Market	S. lycopersicum var. lycopersicum	LA1090	-	-
TS-123	SPIM	Trujillo	Wild species	S. pimpinellifolium	LA0722	-	-
TS-125	SLL		Processing tomato	S. lycopersicum var. lycopersicum	-	-	EA00422
TS-126	SLL			S. lycopersicum var. lycopersicum	-	-	EA01903
TS-127	SLL	Hacienda Calera	Landrace/Latin American cultivar	S. lycopersicum var. lycopersicum	LA0113	-	-
TS-129	SLC	Moyobamba	Latin American cultivar; Wild species	S. lycopersicum var cerasiforme	LA2845	-	-
TS-130	SLL	Severianin	Modern Fresh Market	S. lycopersicum var. lycopersicum	LA2413	-	-
TS-131	SLC	Cuba Plum	cultivar	S. lycopersicum var cerasiforme	LA1162	-	-
TS-132	SLL	Primabel	Vintage Fresh Market	S. lycopersicum var. lycopersicum	LA3903	-	-
TS-133	SLL	Peto95-43	Modern Processing	S. lycopersicum var. lycopersicum	LA3528	-	-
TS-135	SLL	Hacienda Rosario	Landrace/Latin American cultivar	S. lycopersicum var. lycopersicum	LA0466	PI 258469	-
TS-136	SLL	Vito		S. lycopersicum var. lycopersicum	-	-	-
TS-137	SLL	Spagnoletta	Landrace	S. lycopersicum var. lycopersicum	-	-	-
TS-138	SLC	Malintka 11	cultivar	S. lycopersicum var cerasiforme	-	-	-
TS-139	SLL	Red Setter	Vintage cultivar	S. lycopersicum var. lycopersicum	-	-	-
TS-140	SLL	149-77	cultivar	S. lycopersicum var. lycopersicum	-	-	-
TS-141	SLL	Saladette	cultivar	S. lycopersicum var. lycopersicum	-	-	-
TS-142	SLL	Roma	Vintage cultivar	S. lycopersicum var. lycopersicum	-	-	-
TS-143	SLL	Florida 7547	Modern Fresh Market	S. lycopersicum var. lycopersicum	LA4025	-	-
TS-144	SPIM	Pichilingue	Wild species	S. pimpinellifolium	LA0411	PI251319	-
TS-147	SLL			S. lycopersicum var. lycopersicum	LA3130	-	-
TS-148	SLC	Pfacchayoc	Wild species	S. lycopersicum var cerasiforme	LA1323	PI365924?	-
TS-15	SPIM		Wild species	S. pimpinellifolium	LA2093	-	-
TS-150	SLL	Tarapoto	Landrace/Latin American cultivar	S. lycopersicum var. lycopersicum	LA2285	-	-
TS-151	SLL	T-5	Modern Fresh Market	S. lycopersicum var. lycopersicum	LA2399	-	-
TS-152	SLL	Santa Cruz B	Landrace/Latin American cultivar	S. lycopersicum var. lycopersicum	LA1021	-	-
TS-153	SLL	Xol Languna	Landrace/Latin American cultivar	S. lycopersicum var. lycopersicum	LA1544	-	-
TS-154	SLC	Muna	Wild species	S. lycopersicum var cerasiforme	LA1623	-	-
TS-155	SLL	Condine Red	Vintage Fresh Market,Monogenic	S. lycopersicum var. lycopersicum	LA0533	-	-
TS-156	SPIM	Balsa Huaico	Wild species	S. pimpinellifolium	LA2181	-	-
TS-157	SLL		Processing tomato	S. lycopersicum var. lycopersicum	-	-	EA03648
TS-158	SLC	PE-67	Wild species	S. lycopersicum var cerasiforme	LA2626	-	EA01541
TS-159	SLL		Processing tomato	S. lycopersicum var. lycopersicum	-	-	EA03028
TS-16	SPIM		Wild species	S. pimpinellifolium	LA1246	PI365912	-
TS-160	SLL		Processing tomato	S. lycopersicum var. lycopersicum	-	-	EA03533
TS-161	SLL		Processing tomato	S. lycopersicum var. lycopersicum	-	-	EA02586
TS-162	SLL		Processing tomato	S. lycopersicum var. lycopersicum	-	-	EA03463
TS-163	SLL	Marmande	Vintage Fresh Market	S. lycopersicum var. lycopersicum	LA1504	-	-
TS-164	SPIM	Jayanca to La Vina	Wild species	S. pimpinellifolium	LA1584	PI407541	-
TS-165	SLC	Veracruz	Latin American cultivar	S. lycopersicum var cerasiforme	LA1218	-	-
TS-166	SLL	Piura	Landrace/Latin American cultivar	S. lycopersicum var. lycopersicum	LA0404	-	-
TS-167	SLL	Tegucigalpa	Landrace/Latin American cultivar	S. lycopersicum var. lycopersicum	LA0147	-	-
TS-168	SLL	Da appendere	Landrace	S. lycopersicum var. lycopersicum	-	-	-
TS-169	SLL	Cuor di bue di Albenga	Landrace	S. lycopersicum var. lycopersicum	-	-	-
TS-17	SPIM	Culebras	Wild species	S. pimpinellifolium	LA0373	-	-
TS-171	SLL	UC-82	Modern Processing	S. lycopersicum var. lycopersicum	LA1706	-	-
TS-172	SLL		Processing tomato	S. lycopersicum var. lycopersicum	-	PI280060	EA05480
TS-173	SLL			S. lycopersicum var. lycopersicum	-	-	EA03611
TS-175	SLL		Processing tomato	S. lycopersicum var. lycopersicum	-	-	EA03586
TS-179	SLL		Processing tomato	S. lycopersicum var. lycopersicum	-	-	EA01027
TS-18	SPIM		Wild species	S. pimpinellifolium	LA1579	-	-
TS-180	SLL		Processing tomato	S. lycopersicum var. lycopersicum	-	-	EA02728
TS-181	SLC		Wild species	S. lycopersicum var cerasiforme	LA1457	-	EA01438
TS-182	SPIM	Corral Quemado	Wild species	S. pimpinellifolium	LA2183	-	-
TS-183	SLL		Processing tomato	S. lycopersicum var. lycopersicum	-	-	EA02764
TS-184	SLL	Tarapoto		S. lycopersicum var. lycopersicum	LA2283	-	-
TS-185	SLL	B-L-35	Vintage Fresh Market	S. lycopersicum var. lycopersicum	LA4347	-	-
TS-186	SLL	Rowpac	Modern Processing	S. lycopersicum var. lycopersicum	LA3214	-	-
TS-188	SLL	Stone	Vintage Fresh Market	S. lycopersicum var. lycopersicum	LA1506	-	-
TS-189	SLC	Nagcarlang	cultivar	S. lycopersicum var cerasiforme	-	-	-
TS-19	SPIM		Wild species	S. pimpinellifolium	LA1589	PI407545	EA01467
TS-190	SLL	Santa Chiara	cultivar	S. lycopersicum var. lycopersicum	-	-	-
TS-191	SLL	Francescano	Landrace	S. lycopersicum var. lycopersicum	-	-	-
TS-192	SLL	Severianin	Vintage cultivar	S. lycopersicum var. lycopersicum	-	-	-
TS-193	SLL	Pantano dArdea	Landrace	S. lycopersicum var. lycopersicum	-	-	-
TS-194	SLL			S. lycopersicum var. lycopersicum	LA3238	-	-
TS-195	SLL	Ace	Vintage Fresh Market	S. lycopersicum var. lycopersicum	LA0516	-	-
TS-197	SLL	Libanese	Landrace	S. lycopersicum var. lycopersicum	-	-	-
TS-198	SLL			S. lycopersicum var. lycopersicum	-	-	EA00512
TS-2	SLL	Moneymaker	Vintage Fresh Market	S. lycopersicum var. lycopersicum	LA2706	-	-
TS-20	SPIM	Sechin	Wild species	S. pimpinellifolium	LA0442	-	-
TS-200	SLL	Hot set	cultivar	S. lycopersicum var. lycopersicum	LA3320	-	-
TS-201	SLL	San Salvador	Landrace/Latin American cultivar	S. lycopersicum var. lycopersicum	LA1210	-	-
TS-202	SLC		Latin American cultivar	S. lycopersicum var cerasiforme	LA2402	-	-
TS-204	SLL	Florida 76	Modern Fresh Market	S. lycopersicum var. lycopersicum	LA3840	-	-
TS-205	SLC	8 bis	cultivar	S. lycopersicum var cerasiforme	-	-	-
TS-209	SLC	Da serbo	landrace	S. lycopersicum var cerasiforme	-	-	-
TS-21	SPIM		Wild species	S. pimpinellifolium	LA1375	PI365967?	-
TS-211	SLL	NC 84173	Modern Fresh Market	S. lycopersicum var. lycopersicum	LA4354	-	-
TS-213	SLC			S. lycopersicum var cerasiforme	-	-	EA01784
TS-214	SLL	Panama	Landrace	S. lycopersicum var. lycopersicum	-	-	-
TS-215	SLL	Vrbikanske Nizke	cultivar	S. lycopersicum var. lycopersicum	-	-	-
TS-218	SLL	Santa Clara 58	cultivar	S. lycopersicum var. lycopersicum	-	-	-
TS-22	SPIM	Pisiquillo	Wild species	S. pimpinellifolium	LA1269	PI365957	-
TS-220	SLL	Barnaulski Konservnyi	cultivar	S. lycopersicum var. lycopersicum	-	-	-
TS-221	SLC	Jalapa	Wild species	S. lycopersicum var cerasiforme	LA1569	-	-
TS-222	SPIM	Wva 7	Wild species	S. pimpinellifolium	-	-	-
TS-223	SLC		Wild species	S. lycopersicum var cerasiforme	LA2675	-	EA01557
TS-225	SLL		Processing tomato	S. lycopersicum var. lycopersicum	-	PI330336	EA05747
TS-227	SLC	Atom	cultivar	S. lycopersicum var cerasiforme	-	-	-
TS-228	SLL	M-82	cultivar	S. lycopersicum var. lycopersicum	-	-	-
TS-229	SLC		Wild species	S. lycopersicum var cerasiforme	LA1620	-	-
TS-230	SLC	Cerise Ildi	cultivar	S. lycopersicum var cerasiforme	-	-	-
TS-231	SLC	L 285	cultivar	S. lycopersicum var cerasiforme	-	-	-
TS-232	SLL		Processing	S. lycopersicum var. lycopersicum	-	-	EA00951
TS-233	SLC		Latin American cultivar	S. lycopersicum var cerasiforme	LA1218	-	EA00602
TS-234	SLL		Processing tomato	S. lycopersicum var. lycopersicum	-	-	EA01371
TS-235	SLL		Processing tomato	S. lycopersicum var. lycopersicum	-	-	EA00892
TS-236	SLL		Processing tomato	S. lycopersicum var. lycopersicum	-	-	EA02732
TS-238	SLC	Macas	Wild species	S. lycopersicum var cerasiforme	LA1228	PI379047	-
TS-24	SPIM		Wild species	S. pimpinellifolium	-	-	-
TS-240	SLC	Arroyo Rico	Wild species	S. lycopersicum var cerasiforme	LA3136	-	-
TS-241	SLL	Quito	Latin American cultivar	S. lycopersicum var. lycopersicum	LA0126	-	-
TS-242	SLL	Ayacucho	Latin American cultivar	S. lycopersicum var. lycopersicum	LA0134C	-	-
TS-243	SLC			S. lycopersicum var cerasiforme	-	-	EA04228
TS-245	SLL		Processing tomato	S. lycopersicum var. lycopersicum	-	-	EA03126
TS-247	SLC	N 795 Pescio	cultivar	S. lycopersicum var cerasiforme	-	-	-
TS-249	SLL	Merida	Landrace/Latin American cultivar	S. lycopersicum var. lycopersicum	LA1462	-	-
TS-25	SLC	Clémentine	cultivar	S. lycopersicum var cerasiforme	-	-	-
TS-250	SLC			S. lycopersicum var cerasiforme	-	-	EA03539
TS-251	SLL			S. lycopersicum var. lycopersicum	-	PI647249	EA04001
TS-252	SLC		cocktail tomato	S. lycopersicum var cerasiforme	-	-	EA01802
TS-253	SLL	Heinz 176-BG	Modern Processing	S. lycopersicum var. lycopersicum	LA4345	-	-
TS-255	SLL		Processing tomato	S. lycopersicum var. lycopersicum	-	-	EA03002
TS-256	SLL		Latin American cultivar	S. lycopersicum var. lycopersicum	LA2260	0	EA00744
TS-257	SLC	Marpha N2	cultivar	S. lycopersicum var cerasiforme	-	-	-
TS-258	SLC	Minibel	cultivar	S. lycopersicum var cerasiforme	-	-	-
TS-259	SLL		Processing tomato	S. lycopersicum var. lycopersicum	-	-	EA01712
TS-26	SLC		cultivar	S. lycopersicum var cerasiforme	-	-	-
TS-260	SLC	Cerise Orange dUzès	cultivar	S. lycopersicum var cerasiforme	-	-	-
TS-261	SLL		Wild species	S. lycopersicum var. lycopersicum	LA1511	-	EA01444
TS-262	SLC		Wild species	S. lycopersicum var cerasiforme	LA1247	PI379058	EA01403
TS-263	SLL	Rio Grande	Processing tomato	S. lycopersicum var. lycopersicum	LA3343	-	-
TS-264	SLL	King Humbert #1	Vintage Fresh Market	S. lycopersicum var. lycopersicum	LA0025	-	-
TS-265	SPIM	Hacienda Buenos Aires	Wild species	S. pimpinellifolium	LA0400	-	-
TS-266	SPIM	Santo Tome	Wild species	S. pimpinellifolium	LA1478	-	-
TS-267	SPIM	San Ignacia de Moxos	Wild species	S. pimpinellifolium	LA2660	-	-
TS-269	SLL	Canestrino	Landrace	S. lycopersicum var. lycopersicum	-	-	-
TS-27	SLC	N135 Green Gage	cultivar	S. lycopersicum var cerasiforme	-	-	-
TS-270	SLL			S. lycopersicum var. lycopersicum	-	-	EA03174
TS-271	SLC	Linosa	landrace	S. lycopersicum var cerasiforme	-	-	-
TS-272	SLL		Processing tomato	S. lycopersicum var. lycopersicum	-	-	EA06878
TS-273	SLC	PE-63	Wild species	S. lycopersicum var cerasiforme	LA2640	-	EA01545
TS-274	SLL		Cocktail/Processing tomato	S. lycopersicum var. lycopersicum	-	-	EA03613
TS-276	SLL		Cocktail/Processing tomato	S. lycopersicum var. lycopersicum	-	-	EA03650
TS-278	SLL	Early Santa Clara	Vintage Processing	S. lycopersicum var. lycopersicum	LA0517	-	-
TS-28	SLC	N 347 Yablochnyi		S. lycopersicum var cerasiforme	-	-	-
TS-280	SLC	Cerise du sud ouest N 2	Wild species	S. lycopersicum var cerasiforme	-	-	-
TS-281	SLC	San Martin de Pangoa	Wild species	S. lycopersicum var cerasiforme	LA1286	PI365920	-
TS-282	SLL	Ucra2	Landrace	S. lycopersicum var. lycopersicum	-	-	-
TS-283	SLC	Cisterno	cultivar	S. lycopersicum var cerasiforme	-	-	-
TS-284	SLC	Cerazjnho	landrace	S. lycopersicum var cerasiforme	-	-	-
TS-286	SLC	Allungato piccolo	landrace	S. lycopersicum var cerasiforme	-	-	-
TS-288	SLL		Processing tomato	S. lycopersicum var. lycopersicum	-	-	EA04236
TS-289	SLC		Latin American cultivar	S. lycopersicum var cerasiforme	LA1244	PI379044	EA00610
TS-29	SLC		cultivar	S. lycopersicum var cerasiforme	-	-	-
TS-290	SLC	N 2257 Dikorastushii...	cultivar	S. lycopersicum var cerasiforme	-	-	-
TS-291	SPIM	Viru to Galumga	Wild species	S. pimpinellifolium	LA1589	PI407545	EA01467
TS-292	SLL		Processing tomato	S. lycopersicum var. lycopersicum	-	-	EA06902
TS-294	SLC	N 933	cultivar	S. lycopersicum var cerasiforme	-	-	-
TS-295	SLC	Puna	Latin American cultivar; Wild species	S. lycopersicum var cerasiforme	LA0417	-	-
TS-296	SLL	Droplet		S. lycopersicum var. lycopersicum	-	-	-
TS-297	SLL			S. lycopersicum var. lycopersicum	-	PI291344	EA05550
TS-298	SLC	San Francisco	Wild species	S. lycopersicum var cerasiforme	LA2308	-	-
TS-299	SLC	Bomboiza	Wild species	S. lycopersicum var cerasiforme	LA2131	-	-
TS-3	SLL	M-82	Modern Processing	S. lycopersicum var. lycopersicum	LA3475	-	-
TS-30	SLC		Wild species	S. lycopersicum var cerasiforme	LA1204	-	-
TS-300	SLC	Tena	Wild species	S. lycopersicum var cerasiforme	LA1231	PI379049	-
TS-301	SLC	Santa Cruz near Shintuyo	Wild species	S. lycopersicum var cerasiforme	LA2688	-	-
TS-302	SLC	Upper Parana	Wild species	S. lycopersicum var cerasiforme	LA1543	-	-
TS-303	SLC	Los Banos	Wild species	S. lycopersicum var cerasiforme	LA1461	-	-
TS-32	SLC	Santa Cruz	Latin American cultivar	S. lycopersicum var cerasiforme	LA0172	-	-
TS-33	SLC		Wild species	S. lycopersicum var cerasiforme	LA2137	-	-
TS-35	SLC	tomate Richters	uncertain	S. lycopersicum var cerasiforme	-	-	-
TS-36	SLC		cultivar	S. lycopersicum var cerasiforme	-	PI187002-1	-
TS-37	SLC	L. pimpinellifolium atypique, site 1 (F345)	Wild Species	S. lycopersicum var cerasiforme	-	-	-
TS-38	SLC		cultivar	S. lycopersicum var cerasiforme	-	PI129088	-
TS-39	SLC	Cerise Gold	cultivar	S. lycopersicum var cerasiforme	-	-	-
TS-4	SLL	Hawaii 7998	Inbreed line	S. lycopersicum var. lycopersicum	LA3856	-	-
TS-41	SLL		Cocktail tomato	S. lycopersicum var. lycopersicum	-	-	EA02435
TS-411	SPIM		Wild species	S. pimpinellifolium	LA0480	-	-
TS-414	SPIM		Wild species	S. pimpinellifolium	LA1341	PI379020	-
TS-416	SPIM		Wild species	S. pimpinellifolium	LA1847	-	-
TS-418	SPIM		Wild species	S. pimpinellifolium	LA2147	-	-
TS-42	SLL		Processing tomato	S. lycopersicum var. lycopersicum	-	PI345565	EA05808
TS-422	SPIM		Wild species	S. pimpinellifolium	LA2425	-	-
TS-423	SLC		Wild species	S. lycopersicum var cerasiforme	LA2840	-	-
TS-425	SPIM		Wild species	S. pimpinellifolium	-	PI126925	-
TS-428	SLC		cultivar	S. lycopersicum var cerasiforme	-	PI126953	-
TS-43	SLL	Moneymaker	Fresh Market	S. lycopersicum var. lycopersicum	-	-	EA00840
TS-430	SLC	BL 587-S	cultivar	S. lycopersicum var cerasiforme	-	PI127807	-
TS-432	SPIM		Wild species	S. pimpinellifolium	-	PI270449	-
TS-44	SLL	A pera abruzzese	Landrace	S. lycopersicum var. lycopersicum	-	-	-
TS-45	SLL		Processing tomato	S. lycopersicum var. lycopersicum	-	PI303718	EA05578
TS-450	SLC	my	cultivar	S. lycopersicum var cerasiforme	0	0	0
TS-47	SLL		Processing tomato	S. lycopersicum var. lycopersicum	-	-	EA01960
TS-49	SLL	Earliana	Vintage Processing	S. lycopersicum var. lycopersicum	LA3238	-	-
TS-5	SLL	Edkawi	Vintage Fresh Market	S. lycopersicum var. lycopersicum	LA2711	-	-
TS-50	SPIM		Wild species	S. pimpinellifolium	LA0417	-	EA00565
TS-501	SLL	Amish Salad		S. lycopersicum var. lycopersicum	0	0	0
TS-502	SLL	Aunt Ruby's German Green		S. lycopersicum var. lycopersicum	0	0	0
TS-503	SLL	Black		S. lycopersicum var. lycopersicum	0	0	0
TS-505	SLL	Brandywine		S. lycopersicum var. lycopersicum	0	0	0
TS-506	SLC	Chadwick Cherry		S. lycopersicum var cerasiforme	0	0	0
TS-507	SLL	Cherokee Purple		S. lycopersicum var. lycopersicum	0	0	0
TS-508	SLC	Cherry Roma		S. lycopersicum var cerasiforme	0	0	0
TS-509	SLL	Clear Pink Slicer		S. lycopersicum var. lycopersicum	0	0	0
TS-51	SLL			S. lycopersicum var. lycopersicum	-	-	-
TS-512	SLL	Czech Bush Red		S. lycopersicum var. lycopersicum	0	0	0
TS-514	SLL	Early Red Chief		S. lycopersicum var. lycopersicum	0	0	0
TS-515	SLL	Garden Peach		S. lycopersicum var. lycopersicum	0	0	0
TS-516	SLL	German Head		S. lycopersicum	-	-	-
TS-519	SLL	Giant Oxheart		S. lycopersicum var. lycopersicum	0	0	0
TS-520	SLL	Glacier		S. lycopersicum var. lycopersicum	0	0	0
TS-521	SLL	Green Zebra		S. lycopersicum var. lycopersicum	0	0	0
TS-523	SLL	Hillbilly		S. lycopersicum var. lycopersicum	0	0	0
TS-524	SLL	Japanese Black Trifele		S. lycopersicum var. lycopersicum	0	0	0
TS-528	SLC	Lemon Drop		S. lycopersicum var cerasiforme	0	0	0
TS-529	SLL	Livingston's Globe		S. lycopersicum var. lycopersicum	0	0	0
TS-53	SLC		Wild species	S. lycopersicum var cerasiforme	LA2095	-	-
TS-532	SLC	Maglia Rosa Cherry		S. lycopersicum var cerasiforme	0	0	0
TS-533	SLL	Marmande VFA		S. lycopersicum var. lycopersicum	0	0	0
TS-537	SLC	Mexico Midget		S. lycopersicum var cerasiforme	0	0	0
TS-539	SLL	Mr. Stripey		S. lycopersicum var. lycopersicum	0	0	0
TS-54	SLC	cerise rose	cultivar	S. lycopersicum var cerasiforme	-	-	-
TS-540	SLL	Nyagous		S. lycopersicum var. lycopersicum	0	0	0
TS-542	SLL	Old Brooks		S. lycopersicum var. lycopersicum	0	0	0
TS-545	SLC	Peacevine Cherry		S. lycopersicum var cerasiforme	0	0	0
TS-546	SLL	Peron Sprayless		S. lycopersicum var. lycopersicum	0	0	0
TS-549	SLL	Porter		S. lycopersicum var. lycopersicum	0	0	0
TS-55	SLL			S. lycopersicum var. lycopersicum	-	-	EA00448
TS-550	SLL	Red Calabash		S. lycopersicum var. lycopersicum	0	0	0
TS-552	SLC	Red Pear		S. lycopersicum var cerasiforme	0	0	0
TS-555	SLL	Skorospelka Red		S. lycopersicum var. lycopersicum	0	0	0
TS-557	SLL	Stupice		S. lycopersicum var. lycopersicum	0	0	0
TS-558	SLL	Sunray		S. lycopersicum var. lycopersicum	0	0	0
TS-559	SLL	Super Sioux		S. lycopersicum var. lycopersicum	0	0	0
TS-56	SLC		Wild species	S. lycopersicum var cerasiforme	LA1320	PI365923	-
TS-560	SLC	Thai Pink Cherry		S. lycopersicum var cerasiforme	0	0	0
TS-562	SLL	Three Sisters		S. lycopersicum var. lycopersicum	0	0	0
TS-563	SLL	Tigerella Orange		S. lycopersicum var. lycopersicum	0	0	0
TS-564	SLC	Tommy Toe		S. lycopersicum var cerasiforme	0	0	0
TS-565	SLL	Valencia		S. lycopersicum var. lycopersicum	0	0	0
TS-566	SLL	Watermelon Beefsteak		S. lycopersicum var. lycopersicum	0	0	0
TS-57	SLC		Wild species	S. lycopersicum var cerasiforme	LA1307	PI378998	-
TS-570	SLL	Abraham Lincoln Original		S. lycopersicum var. lycopersicum	0	0	0
TS-572	SLL	Andrew Rahart's Jumbo Red		S. lycopersicum var. lycopersicum	0	0	0
TS-573	SLL	Anna Russian		S. lycopersicum var. lycopersicum	0	0	0
TS-574	SLL	Arkansas Traveler		S. lycopersicum var. lycopersicum	0	0	0
TS-576	SLL	Beefsteak		S. lycopersicum var. lycopersicum	0	0	0
TS-577	SLL	Black Brandywine		S. lycopersicum var. lycopersicum	0	0	0
TS-579	SLL	Black Prince		S. lycopersicum var. lycopersicum	0	0	0
TS-580	SLL	Black Sea Man		S. lycopersicum var. lycopersicum	0	0	0
TS-581	SLL	Box Car Willie		S. lycopersicum var. lycopersicum	0	0	0
TS-582	SLC	Brown Berry		S. lycopersicum var cerasiforme	0	0	0
TS-585	SLC	Chocolate Cherry		S. lycopersicum var cerasiforme	0	0	0
TS-586	SLL	Christmas Grapes		S. lycopersicum var. lycopersicum	0	0	0
TS-587	SLL	Double Rich		S. lycopersicum var. lycopersicum	0	0	0
TS-588	SLL	Dr. Wyche's Yellow		S. lycopersicum var. lycopersicum	0	0	0
TS-589	SLL	Druzba		S. lycopersicum var. lycopersicum	0	0	0
TS-59	SLL		Processing tomato	S. lycopersicum var. lycopersicum	-	-	EA02898
TS-593	SLL	German Red Strawberry		S. lycopersicum var. lycopersicum	0	0	0
TS-594	SLC	Gold Currant		S. lycopersicum var cerasiforme	0	0	0
TS-595	SLL	Golden Jubilee		S. lycopersicum var. lycopersicum	0	0	0
TS-596	SLL	Golden Ponderosa		S. lycopersicum var. lycopersicum	0	0	0
TS-598	SLC	Green Grape		S. lycopersicum var cerasiforme
TS-599	SLL	Jaune Flammee		S. lycopersicum var. lycopersicum	0	0	0
TS-6	SLL	San Marzano	Vintage Processing	S. lycopersicum var. lycopersicum	LA3008	-	-
TS-600	SLL	Kellogg's Breakfast		S. lycopersicum var. lycopersicum	0	0	0
TS-601	SLC	LA1673		S. lycopersicum var cerasiforme	0	0	0
TS-604	SLL	Mule Team		S. lycopersicum var. lycopersicum	0	0	0
TS-61	SLC	Huayvaruni	Wild species	S. lycopersicum var cerasiforme	LA2670	-	-
TS-611	SLL	Prize of the Trials Cherry		S. lycopersicum var. lycopersicum	0	0	0
TS-612	SLL	Prudens Purple		S. lycopersicum var. lycopersicum	0	0	0
TS-614	SLC	Red Currant		S. lycopersicum var cerasiforme	0	0	0
TS-615	SLC	Red Fig Tomato		S. lycopersicum var cerasiforme	0	0	0
TS-616	SLL	Red Star		S. lycopersicum var. lycopersicum	0	0	0
TS-617	SLL	Red Zebra		S. lycopersicum var. lycopersicum	0	0	0
TS-618	SLC	Riesentraube		S. lycopersicum var cerasiforme	0	0	0
TS-619	SLL	Silvery Fir Tree		S. lycopersicum var. lycopersicum	0	0	0
TS-62	SLC			S. lycopersicum var cerasiforme	-	-	EA02959
TS-620	SLL	Snowberry		S. lycopersicum var. lycopersicum	0	0	0
TS-621	SLL	Soldacki		S. lycopersicum var. lycopersicum	0	0	0
TS-622	SLL	Sub-Arctic Plenty		S. lycopersicum var. lycopersicum	0	0	0
TS-623	SLC	Sugar Lump		S. lycopersicum var cerasiforme	0	0	0
TS-625	SLL	Wapsipinicon Peach		S. lycopersicum var. lycopersicum	0	0	0
TS-626	SLL	White Wonder		S. lycopersicum var. lycopersicum	0	0	0
TS-628	SLC	Yellow Cherry		S. lycopersicum var cerasiforme	0	0	0
TS-629	SLL	Yellow Pear		S. lycopersicum var. lycopersicum	0	0	0
TS-63	SLC			S. lycopersicum var cerasiforme	-	-	-
TS-630	SLL	Florida47		S. lycopersicum var. lycopersicum	0	0	0
TS-635	SLL	Tasti-Lee VFFF Hybrid	F1	S. lycopersicum var. lycopersicum	0	0	0
TS-636	SLL	Better Boy Hybrid	F1	S. lycopersicum var. lycopersicum	0	0	0
TS-637	SLL	Better Bush VFN Hybrid	F1	S. lycopersicum var. lycopersicum	0	0	0
TS-638	SLL	Solar Fire VFFF Hybrid	F1	S. lycopersicum var. lycopersicum	0	0	0
TS-639	SLL	Orangnic Paul Robeson Heriloom		S. lycopersicum var. lycopersicum	0	0	0
TS-64	SLC		Cocktail tomato	S. lycopersicum var cerasiforme	-	-	EA03525
TS-640	SLL	FL859		S. lycopersicum var. lycopersicum	0	0	0
TS-641	SLL	Cuore_de_Toro		S. lycopersicum var. lycopersicum	0	0	0
TS-643	SLL	Livingstons_Paragon		S. lycopersicum var. lycopersicum	0	0	0
TS-644	SLL	Moonglow		S. lycopersicum var. lycopersicum	0	0	0
TS-645	SLL	Orange_Oxheart		S. lycopersicum var. lycopersicum	0	0	0
TS-646	SLL	Persimmon_Orange		S. lycopersicum var. lycopersicum	0	0	0
TS-647	SLL	Red_Alert		S. lycopersicum var. lycopersicum	0	0	0
TS-648	SLL	Red_Brandywine		S. lycopersicum var. lycopersicum	0	0	0
TS-65	SLC		Wild species	S. lycopersicum var cerasiforme	LA1482	-	-
TS-650	SLL	Bear_Creek		S. lycopersicum var. lycopersicum	0	0	0
TS-652	SLC	Jelly_Bean_Hybrid	F1	S. lycopersicum var cerasiforme	0	0	0
TS-653	SLL	Jetsonic_Hybrid	F1	S. lycopersicum var. lycopersicum	0	0	0
TS-654	SLL	Marcellino_Hybrid	F1	S. lycopersicum var. lycopersicum	0	0	0
TS-656	SLL	Parks_Whopper	F1	S. lycopersicum var. lycopersicum	0	0	0
TS-657	SLC	SuperSweet_1_Hybrid	F1	S. lycopersicum var cerasiforme	0	0	0
TS-658	SLC	Yellow_Jelly_Bean		S. lycopersicum var cerasiforme	0	0	0
TS-66	SLC	H77	Wild species	S. lycopersicum var cerasiforme	LA1388	PI379009	-
TS-660	SLL	Moneymaker		S. lycopersicum var. lycopersicum	LA2706	PI262996	EA00840/EA02936/EA05097/EA10006
TS-663	SLL	Rutgers		S. lycopersicum var. lycopersicum	LA1090	0	EA00465
TS-664	SLL	Galina		S. lycopersicum var. lycopersicum	0	0	EA00325
TS-665	SLL	Taxi		S. lycopersicum var. lycopersicum	0	0	EA00488
TS-667	SLL	John's big orange		S. lycopersicum var. lycopersicum	0	0	EA00371
TS-668	SLL	Allround		S. lycopersicum	LA2463		LYC1365/EA02617
TS-669	SLL	Sonata		S. lycopersicum var. lycopersicum	0	0	LYC1969/EA02724
TS-67	SLC		Cocktail tomato	S. lycopersicum var cerasiforme	-	-	EA02304
TS-670	SLL	Cross Country		S. lycopersicum var. lycopersicum	0	0	LYC3897/EA03701
TS-671	SLL	Iidi		S. lycopersicum var. lycopersicum	0	0	LYC3476/EA03362
TS-679	SLL			S. lycopersicum var. lycopersicum	0	PI129097	EA04710
TS-680	SLL			S. lycopersicum var. lycopersicum	0	PI272654	EA05170
TS-687	SLL	Anto		S. lycopersicum var. lycopersicum	0	0	EA01835/V710029
TS-69	SLL	Huachinango	Latin American cultivar	S. lycopersicum var. lycopersicum	LA1459	-	-
TS-697	SLL	ES 58 Heinz		S. lycopersicum var. lycopersicum	0	0	LYC1410/EA02655
TS-698	SLL	S. lycopersicum Dolmalik		S. lycopersicum var. lycopersicum	0	PI169588	EA04861
TS-7	SLL	Micro-Tom	Modern Fresh Market	S. lycopersicum var. lycopersicum	LA3911	-	-
TS-70	SLC	Pyriforme	cultivar	S. lycopersicum var cerasiforme	-	-	-
TS-700	SLL			S. lycopersicum var. lycopersicum	0	0	LYC2910/EA03058/T115
TS-701	SPIM			S. pimpinellifolium	0	0	LYC2798/EA02994
TS-702	SLC			S. lycopersicum var cerasiforme	0	0	LYC2740/EA02960
TS-740	SLL			S. lycopersicum var. lycopersicum	LA4133	0	TR00026
TS-75	SLC	Poire jaune	cultivar	S. lycopersicum var cerasiforme	-	-	-
TS-77	SPIM	Atacames	Wild species	S. pimpinellifolium	LA1237	PI365910	-
TS-78	SLL		Processing tomato	S. lycopersicum var. lycopersicum	-	-	EA02895
TS-79	SPIM	Piedras Gordas	Wild species	S. pimpinellifolium	LA1924	-	-
TS-8	SLL	E-623	Modern Processing	S. lycopersicum var. lycopersicum	LA4024	-	-
TS-81	SLL		Processing tomato	S. lycopersicum var. lycopersicum	-	-	EA02761
TS-83	SLC		cultivar	S. lycopersicum var cerasiforme	-	-	EA01953
TS-84	SLC			S. lycopersicum var cerasiforme	-	-	-
TS-87	SLC	Trujillo	Latin American cultivar; Wild species	S. lycopersicum var cerasiforme	LA1701	-	-
TS-88	SLL		Cocktail tomato	S. lycopersicum var. lycopersicum	-	-	EA01804
TS-89	SLL		Processing tomato	S. lycopersicum var. lycopersicum	-	-	EA01185
TS-9	SLL	Ailsa Craig	Vintage Fresh Market	S. lycopersicum var. lycopersicum	LA2838A	-	-
TS-90	SLL		Cocktail tomato	S. lycopersicum var. lycopersicum	-	-	EA02753
TS-91	SLC	N 2759 Enano	cultivar	S. lycopersicum var cerasiforme	-	-	-
TS-92	SPIM	Punto Cuatro	Wild species	S. pimpinellifolium	LA1582	PI407539	-
TS-93	SLL		Processing tomato	S. lycopersicum var. lycopersicum	-	-	EA01002
TS-94	SLC	Farthest North	cultivar	S. lycopersicum var cerasiforme	-	-	-
TS-95	SLL	Moneymaker	Fresh Market	S. lycopersicum var. lycopersicum	-	-	-
TS-96	SLC		Wild species	S. lycopersicum var cerasiforme	LA1456	-	-
TS-98	SLC	Gold Nugget	cultivar	S. lycopersicum var cerasiforme	LA4355	-	-
bm1	SLC			S. lycopersicum var cerasiforme	-	-	-
bm3	SLC			S. lycopersicum var cerasiforme	-	-	-
db1	SLC			S. lycopersicum var cerasiforme	-	-	-
db2	SLC			S. lycopersicum var cerasiforme	-	-	-
db3	SLC			S. lycopersicum var cerasiforme	-	-	-
db4	SLC			S. lycopersicum var cerasiforme	-	-	-
db5-1	SLC			S. lycopersicum var cerasiforme	-	-	-
db6	SLC			S. lycopersicum var cerasiforme	-	-	-
db7	SLC			S. lycopersicum var cerasiforme	-	-	-
guang22	SLC			S. lycopersicum var cerasiforme	-	-	-
guang8	SLC			S. lycopersicum var cerasiforme	-	-	-
ls1	SLC			S. lycopersicum var cerasiforme	-	-	-
ls10	SLC			S. lycopersicum var cerasiforme	-	-	-
ls2	SLC			S. lycopersicum var cerasiforme	-	-	-
ls5	SLC			S. lycopersicum var cerasiforme	-	-	-
ls7	SLC			S. lycopersicum var cerasiforme	-	-	-
ls9	SLC			S. lycopersicum var cerasiforme	-	-	-
np1	SLC			S. lycopersicum var cerasiforme	-	-	-
np2	SLC			S. lycopersicum var cerasiforme	-	-	-
np3	SLC			S. lycopersicum var cerasiforme	-	-	-
np4	SLC			S. lycopersicum var cerasiforme	-	-	-
np5	SLC			S. lycopersicum var cerasiforme	-	-	-
np6	SLC			S. lycopersicum var cerasiforme	-	-	-
pl1	SLC			S. lycopersicum var cerasiforme	-	-	-
pl2	SLC			S. lycopersicum var cerasiforme	-	-	-
pl3	SLC			S. lycopersicum var cerasiforme	-	-	-
pl4	SLC			S. lycopersicum var cerasiforme	-	-	-
pl5	SLC			S. lycopersicum var cerasiforme	-	-	-
pl6	SLC			S. lycopersicum var cerasiforme	-	-	-
pl7	SLC			S. lycopersicum var cerasiforme	-	-	-
pl8	SLC			S. lycopersicum var cerasiforme	-	-	-
ty1	SLC			S. lycopersicum var cerasiforme	-	-	-
ty2	SLC			S. lycopersicum var cerasiforme	-	-	-
ty3	SLC			S. lycopersicum var cerasiforme	-	-	-
ty5	SLC			S. lycopersicum var cerasiforme	-	-	-
ty6	SLC			S. lycopersicum var cerasiforme	-	-	-
yf1	SLC			S. lycopersicum var cerasiforme	-	-	-
yf10	SLC			S. lycopersicum var cerasiforme	-	-	-
yf2	SLC			S. lycopersicum var cerasiforme	-	-	-
yf3	SLC			S. lycopersicum var cerasiforme	-	-	-
yf4	SLC			S. lycopersicum var cerasiforme	-	-	-
yf5	SLC			S. lycopersicum var cerasiforme	-	-	-
yf6	SLC			S. lycopersicum var cerasiforme	-	-	-
yf7	SLC			S. lycopersicum var cerasiforme	-	-	-
yf8	SLC			S. lycopersicum var cerasiforme	-	-	-
yf9	SLC			S. lycopersicum var cerasiforme	-	-	-
zy1	SLC			S. lycopersicum var cerasiforme	-	-	-
zy10	SLC			S. lycopersicum var cerasiforme	-	-	-
zy11	SLC			S. lycopersicum var cerasiforme	-	-	-
zy12	SLC			S. lycopersicum var cerasiforme	-	-	-
zy2	SLC			S. lycopersicum var cerasiforme	-	-	-
zy3	SLC			S. lycopersicum var cerasiforme	-	-	-
zy4	SLC			S. lycopersicum var cerasiforme	-	-	-
zy5	SLC			S. lycopersicum var cerasiforme	-	-	-
zy6	SLC			S. lycopersicum var cerasiforme	-	-	-
zy7	SLC			S. lycopersicum var cerasiforme	-	-	-
zy8	SLC			S. lycopersicum var cerasiforme	-	-	-
zy9	SLC			S. lycopersicum var cerasiforme	-	-	-

## Sheet: TableS2
Supplementary Table 2.28 phenotypic datasets in the 427 tomato accessions.
Accession	Length				Weight																Pigment content
	PH(cm)				AFW(g)				ADW(g)				BFW(g)				BDW(g)				Chla(mg/g)		Chlb(mg/g)		Chl(a+b)(mg/g)		CAR(mg/g)
	CK	LN	LP	LK	CK	LN	LP	LK	CK	LN	LP	LK	CK	LN	LP	LK	CK	LN	LP	LK	CK	LN	CK	LN	CK	LN	CK	LN
TS-1	22.5	12.45	16.85	20.75	4.275	1.325	2.22	4.025	0.2	0.0533333	0.296667	0.13	1.345	0.8	1.255	1.575	0.376667	0.23	0.763333	0.366667	NA	NA	NA	NA	NA	NA	NA	NA
TS-10	22.4667	17.45	39.3	24	5.44667	3.35	10.07	3.43	0.173333	0.09	0.183333	0.065	1.96667	1.74	1.74	1.2	NA	0.298	0.876667	0.3425	NA	NA	NA	NA	NA	NA	NA	NA
TS-100	19.815	18.7333	NA	12.5	2.704	2.95667	NA	2.085	0.298333	0.0714286	0.111667	0.0757143	3.24	1.51667	NA	1.31	0.39	0.335714	0.701667	0.252857	NA	NA	NA	NA	NA	NA	NA	NA
TS-101	26.4	17.95	29.5	23.5	4.315	3.095	4.55	3.18	0.1675	0.14	0.11	0.158	1.745	1.32	1.69	1.735	0.7625	0.346667	0.8875	0.41	NA	NA	NA	NA	NA	NA	NA	NA
TS-102	26.75	8.3	13.05	20.35	13.35	1.74333	1.88	3.62	0.204	0.14	0.0425	0.0483333	2.145	1.48	1.03	1.67	0.304	0.628333	0.455	0.315	3.02513	2.65339	3.81208	1.98931	6.83721	4.64271	11.9506	12.7813
TS-103	23.4333	NA	NA	NA	3.32	NA	NA	NA	NA	NA	NA	NA	1.03	NA	NA	NA	NA	NA	NA	NA	NA	NA	NA	NA	NA	NA	NA	NA
TS-105	18.35	12.1	NA	NA	2.26	1.14	NA	NA	0.04	0.065	0.05	0.0266667	1	1.125	NA	NA	0.363333	0.2775	0.665	0.226667	2.4416	2.50634	4.53909	3.55617	6.98069	6.0625	11.5768	12.0398
TS-106	16.35	NA	6.5	16.8	2.52	NA	1.7	3.67	0.25	NA	0.04	0.0975	1.645	NA	1.715	2.575	0.466667	NA	0.223333	0.33	NA	NA	NA	NA	NA	NA	NA	NA
TS-107	NA	NA	NA	NA	NA	NA	NA	NA	0.275	NA	NA	NA	NA	NA	NA	NA	0.465	NA	NA	NA	2.32411	2.87453	3.16414	1.26899	5.48825	4.14352	12.2821	10.2798
TS-108	NA	NA	NA	NA	NA	NA	NA	NA	0.275	NA	NA	NA	NA	NA	NA	NA	0.465	NA	NA	NA	2.55874	2.64379	3.09889	1.04604	5.65764	3.68982	12.3227	9.65916
TS-11	NA	NA	NA	NA	NA	NA	NA	NA	0.275	NA	NA	NA	NA	NA	NA	NA	0.465	NA	NA	NA	2.51904	2.26595	3.38954	1.11331	5.90857	3.37926	12.0931	11.7157
TS-110	NA	NA	NA	NA	NA	NA	NA	NA	0.276667	0.153333	0.085	0.065	NA	NA	NA	NA	0.453333	0.29	0.39	0.495	NA	NA	NA	NA	NA	NA	NA	NA
TS-111	25.45	22.65	NA	16.85	7.35	5.51	NA	2.175	NA	0.04	0.356667	0.0775	1.37	2.97	NA	1.37	NA	0.145	0.646667	0.2775	NA	NA	NA	NA	NA	NA	NA	NA
TS-112	16.15	10.25	14.3	17.55	1.95	1.25	1.96	2.145	0.06	0.0775	0.09	0.075	1.315	1.285	1.635	1.645	0.105	0.2	0.143333	0.28	2.7826	2.23667	3.41719	1.05057	6.19978	3.28723	12.194	12.0373
TS-113	23.65	22.05	22.75	30.75	2.365	3.77	2.445	4.31	0.175	0.106667	0.08	0.03	1.225	1.19	2.23	0.995	0.4375	0.363333	0.376667	0.45	NA	NA	NA	NA	NA	NA	NA	NA
TS-114	28.5	16.15	27.6	28.3	11.505	3.47	6.64	8.285	0.136667	0.08	0.156667	NA	1.85	1.765	1.94	2.4	0.343333	0.29	NA	NA	NA	NA	NA	NA	NA	NA	NA	NA
TS-115	19.5333	12.75	23.65	25.9	2.28	1.19	2.97	3.35	0.4	0.103333	0.105	0.035	0.82	0.565	1.5	1.895	0.42	0.316667	0.32	0.235	NA	NA	NA	NA	NA	NA	NA	NA
TS-116	39.2333	17.65	NA	30.75	14.39	1.46	NA	2.365	0.315	0.1	0.03	0.035	3.71667	1.51	NA	1.505	0.905	0.285	0.9	0.355	NA	NA	NA	NA	NA	NA	NA	NA
TS-117	39.2333	17.65	NA	30.75	14.39	1.46	NA	2.365	0.315	0.1	0.03	0.035	3.71667	1.51	NA	1.505	0.905	0.285	0.9	0.355	NA	2.59296	NA	2.19022	NA	4.78318	NA	12.6398
TS-118	15.35	15.25	22.65	21.25	1.97	1.54	2.555	3.595	0.0975	0.0475	NA	0.02	0.91	0.675	0.55	1.295	0.155	0.1575	0.86	0.315	NA	NA	NA	NA	NA	NA	NA	NA
TS-119	18.7	13.6	20.75	14.85	1.83	1.215	1.92	1.39	0.146667	0.175	0.16	0.095	1.1	1.195	1.555	1.5	0.39	0.365	0.4	0.325	NA	NA	NA	NA	NA	NA	NA	NA
TS-120	23.15	15.05	21.5	18.45	3.9315	1.91	3.77	2.86	0.192	0.0628571	0.155	0.0983333	0.849	1.54	1.12	1.325	0.484	0.271429	0.5425	0.623333	2.96491	3.16676	4.78496	2.4705	7.74987	5.63726	11.3841	12.5715
TS-121	12.4	8.85	18.25	14.55	2.57	1	11.305	1.85	0.178333	0.15	0.08	0.02	0.8	0.575	5.96	1.35	NA	0.47	0.443333	0.36	NA	NA	NA	NA	NA	NA	NA	NA
TS-122	17.3333	NA	16.4333	19.45	2.30333	NA	2.64	2.74	0.29	0.095	0.146667	0.123333	1.46	NA	1.25333	1.205	0.303333	0.21	0.463333	0.226667	NA	NA	NA	NA	NA	NA	NA	NA
TS-123	NA	NA	NA	NA	NA	NA	NA	NA	0.0775	0.085	NA	0.08	NA	NA	NA	NA	0.3175	0.175	0.173333	0.96	NA	NA	NA	NA	NA	NA	NA	NA
TS-125	27.65	21.1	16.25	22.55	6.235	4.04	3	2.955	0.19	0.08	0.09	0.123333	1.825	1.29	2.1	2.095	0.683333	0.24	0.32	0.36	NA	NA	NA	NA	NA	NA	NA	NA
TS-126	19.5	NA	NA	NA	3.71	NA	NA	NA	0.163333	NA	NA	NA	0.955	NA	NA	NA	0.26	NA	NA	NA	NA	1.88913	NA	0.835129	NA	2.72426	NA	10.1853
TS-127	25.9	19.7	24.1	28.25	3.22	2.72	3.15	5.085	0.225	0.0525	0.0075	0.06	0.7	1.755	1.025	1.68	0.4525	0.185	0.39	0.486667	NA	NA	NA	NA	NA	NA	NA	NA
TS-129	15.6	13.85	16.8	15.45	2.77	1.965	2.37	4.125	0.2	0.1	0.12	0.0266667	1.57	0.68	1.53	1.415	0.37	0.335	1.49	0.353333	2.79273	2.52573	3.2288	1.09643	6.02153	3.62216	12.2032	10.4084
TS-130	29.7	12.9	16.95	16.7	9.705	2.26	5.275	2.935	0.116667	0.121667	0.09	0.118333	1.01	1.235	3.28	1.57	0.4	0.245	0.506	0.453333	2.09803	2.37577	3.92523	1.98535	6.02326	4.36112	12.0161	12.8873
TS-131	8.73333	13.7	12.9667	16.25	1.87	2.37	1.62333	2.49	0.06	0.1	0.005	NA	0.653333	1.79	0.693333	0.985	0.45	0.53	0.2	NA	NA	NA	NA	NA	NA	NA	NA	NA
TS-132	11	13.55	10	14.4	1.25	2.905	1.63	2.36	0.126667	0.14	0.045	0.02	0.675	1.915	1.035	1.54	0.373333	0.43	0.28	0.495	1.88036	1.6471	2.27204	0.65488	4.1524	2.30198	12.6277	8.3648
TS-133	25.75	16.65	29.6	21.85	7.825	1.93	6.35	3.615	0.16	0.134	0.266667	0.154	2.595	1.285	2.58	2.28	0.63	0.326	0.593333	0.332	2.50008	2.41036	4.32343	2.3757	6.82351	4.78606	11.7456	12.4683
TS-135	25.75	16.65	29.6	21.85	7.825	1.93	6.35	3.615	0.16	0.134	0.266667	0.154	2.595	1.285	2.58	2.28	0.63	0.326	0.593333	0.332	2.45745	2.78831	4.24527	2.27019	6.70272	5.0585	11.8134	12.2712
TS-136	16.3	NA	18.6	12.9	2.21	NA	3.25	1.63	0.13	NA	0.03	NA	1.13	NA	1.395	0.715	0.68	NA	0.285	0.32	2.804	2.20268	2.86748	1.8674	5.67148	4.07007	12.331	12.8881
TS-137	16.3	NA	18.6	12.9	2.21	NA	3.25	1.63	0.13	NA	0.03	NA	1.13	NA	1.395	0.715	0.68	NA	0.285	0.32	2.64936	2.59947	4.7982	1.47727	7.44756	4.07674	11.6048	12.769
TS-138	30.1	16.25	29.35	22.5	3.685	1.805	15.095	4.205	0.16	NA	0.11	0.025	1.905	1.44	2.44	2.155	0.386667	NA	0.436667	0.395	NA	NA	NA	NA	NA	NA	NA	NA
TS-139	20.6	17.4	15.25	16.5	3.485	1.69667	1.395	2.38	0.0875	0.0733333	0.285	0.09	1.605	1.13333	0.75	1.84	0.33625	0.373333	0.98	0.406667	NA	NA	NA	NA	NA	NA	NA	NA
TS-140	22.3667	16.65	13.1	16.4	3.88667	2.32	2.13	2.115	0.11	0.0433333	0.06	0.01	2.98	1.51	1.505	1.545	0.27	0.2	0.253333	0.35	NA	NA	NA	NA	NA	NA	NA	NA
TS-141	14.35	14.25	16.4	15.5	2.44	2.44	2.575	2.575	0.1475	0.075	0.06	0.0233333	0.74	2.16	1.65	1.79	0.215	0.235	0.403333	0.253333	NA	NA	NA	NA	NA	NA	NA	NA
TS-142	13.75	10.6	16.75	14.5	3.98	2.2	2.46	1.525	0.123333	0.105	0.19	0.0133333	1.17	1.22	1.14	1.19	0.226667	0.2625	0.67	0.25	NA	NA	NA	NA	NA	NA	NA	NA
TS-143	26.3	9.5	15.25	11.25	11.9967	1.91667	3.075	2.46	0.366667	0.183333	0.06	0.1	1.73	1.61333	2.3	1.375	0.8	0.31	0.363333	0.3225	NA	NA	NA	NA	NA	NA	NA	NA
TS-144	25.6667	12.5	22.3	24.7	1.61667	0.73	1.59	2.27	NA	0.15	NA	0.01	0.176667	0.655	1.23	1.2	NA	NA	0.52	0.45	2.82712	2.87742	4.18085	1.29117	7.00797	4.16859	11.8913	11.3419
TS-147	21.85	NA	NA	NA	8.97	NA	NA	NA	0.363333	0.163333	NA	NA	1.895	NA	NA	NA	0.553333	0.48	NA	NA	2.6941	2.85452	4.54235	1.57007	7.23644	4.42459	11.5563	12.1885
TS-148	21.85	NA	NA	NA	8.97	NA	NA	NA	0.363333	0.163333	NA	NA	1.895	NA	NA	NA	0.553333	0.48	NA	NA	2.26232	2.84005	4.12337	2.13876	6.38569	4.97881	11.8307	12.6637
TS-15	21.85	NA	NA	NA	8.97	NA	NA	NA	0.363333	0.163333	NA	NA	1.895	NA	NA	NA	0.553333	0.48	NA	NA	NA	2.8283	NA	1.55265	NA	4.38095	NA	12.3099
TS-150	23.8	17.0667	14.25	19.65	6.69	2.06	2.695	2.63	0.174	0.09	0.075	0.04625	0.686667	0.496667	1.48	0.875	0.514	0.257778	0.88	0.27625	NA	NA	NA	NA	NA	NA	NA	NA
TS-151	23.8	17.0667	14.25	19.65	6.69	2.06	2.695	2.63	0.174	0.09	0.075	0.04625	0.686667	0.496667	1.48	0.875	0.514	0.257778	0.88	0.27625	1.71918	2.28699	3.19735	2.83455	4.91652	5.12154	12.2285	12.1627
TS-152	29.45	18.4	26.65	29.6	3.895	1.29333	2.53	6.57	0.065	0.123333	0.1025	0.03	0.75	0.713333	1.88	2.13	0.21	0.38	0.56	0.43	NA	NA	NA	NA	NA	NA	NA	NA
TS-153	17.4667	13.4	19.25	11.65	1.75	1.435	6.55	1.025	0.085	0.125	0.075	0.04	1.18667	1.42	1.625	0.975	NA	0.445	1.03	0.236667	2.57538	2.51339	3.00872	1.05372	5.58411	3.5671	12.385	10.4926
TS-154	17.4667	13.4	19.25	11.65	1.75	1.435	6.55	1.025	0.085	0.125	0.075	0.04	1.18667	1.42	1.625	0.975	NA	0.445	1.03	0.236667	2.58125	2.37367	3.08405	1.26325	5.6653	3.63692	12.2692	11.9713
TS-155	29.4	16.5	37.1	19.8	12.085	2.835	11.215	3.14	0.183333	0.0566667	0.13	0.0966667	1.09	1.65	4.515	1.81	0.47	0.243333	NA	0.676667	NA	NA	NA	NA	NA	NA	NA	NA
TS-156	29.4	16.5	37.1	19.8	12.085	2.835	11.215	3.14	0.183333	0.0566667	0.13	0.0966667	1.09	1.65	4.515	1.81	0.47	0.243333	NA	0.676667	2.40365	2.16558	3.96727	0.832007	6.37092	2.99758	11.7688	9.05066
TS-157	14.015	9.65	11.85	13.2	2.52	1.6	2.105	1.86	0.495	0.09	0.0933333	0.015	2.139	1.085	1.735	1.345	0.405	0.328	0.22	0.1675	2.57739	2.18743	2.68319	2.08873	5.26058	4.27616	12.5467	12.5604
TS-158	6.55	16.95	19.15	20.2	0.81	3.415	4.93	3.16	0.085	0.115	NA	0.09	0.51	2.285	1.295	1.15	0.31	0.34	0.39	0.295	2.64715	2.8192	4.80592	2.40032	7.45307	5.21953	11.5719	12.7045
TS-159	17.55	15.5	28.35	18	3.22	1.83	5.44	2.065	0.155	0.08	0.038	0.0466667	1.095	0.92	1.63	1.155	0.265	0.448	0.426	0.42	NA	NA	NA	NA	NA	NA	NA	NA
TS-16	41.2	16.5	30.75	20.9	16.47	3.525	10.16	4.64	0.0475	0.15	0.05	0.02	3.42	3.835	1.975	1.55	0.345	0.593333	NA	0.685	2.4867	3.1022	4.17026	1.78465	6.65697	4.88685	11.7737	11.8111
TS-160	24.3667	20.7	24.25	21.0333	3.77333	4.185	4.74	3.31333	0.396667	0.076	0.38	0.0866667	1.47333	1.22	2.215	2.46333	0.65	0.312	0.98	0.653333	NA	NA	NA	NA	NA	NA	NA	NA
TS-161	21.35	8.2	17.75	9.85	6.085	1.925	4.325	1.4	0.025	0.04	0.0366667	0.065	1.59	1.62	1.05	0.74	0.365	0.223333	0.4	0.165	NA	NA	NA	NA	NA	NA	NA	NA
TS-162	NA	NA	NA	NA	NA	NA	NA	NA	NA	NA	0.0233333	NA	NA	NA	NA	NA	NA	NA	0.27	NA	2.48065	2.68748	3.95752	1.28598	6.43817	3.97346	11.854	10.9239
TS-163	NA	NA	NA	NA	NA	NA	NA	NA	0.276667	0.13	0.256667	0.115	NA	NA	NA	NA	0.326667	0.27	1.30333	0.785	2.51882	2.20872	3.49378	2.10504	6.0126	4.31376	12.2703	12.7424
TS-164	27.45	16.65	31.85	36	3.26	2.07	3.85	4.005	0.0766667	0.285	0.02	0.0733333	1.425	0.985	2.865	0.615	0.483333	0.66	0.776667	0.53	2.26087	2.253	3.88847	1.93826	6.14934	4.19125	11.9816	13.131
TS-165	5.16667	7.75	15.95	9.8	0.876667	1.205	2.685	1.1	0.38	0.0566667	0.0133333	0.0275	0.83	0.77	0.65	0.735	0.31	0.11	0.186667	0.19	NA	NA	NA	NA	NA	NA	NA	NA
TS-166	13.2	11.15	14.85	16.5	1.81	1.47	2.74	8.37	0.0733333	0.0733333	0.123333	0.23	1.095	0.95	1.43	3.79	0.303333	0.24	0.356667	0.33	NA	2.54093	NA	1.34696	NA	3.8879	NA	12.1211
TS-167	19.3333	17.85	14.65	21.4	2.78333	3.71	1.82	3.415	0.17	0.095	0.1425	0.0433333	1.17	1.485	1.115	1.265	0.486667	NA	NA	0.35	NA	NA	NA	NA	NA	NA	NA	NA
TS-168	19.3333	17.85	14.65	21.4	2.78333	3.71	1.82	3.415	0.17	0.095	0.1425	0.0433333	1.17	1.485	1.115	1.265	0.486667	NA	NA	0.35	2.47788	2.42774	3.26607	1.79961	5.74395	4.22735	11.8644	12.8672
TS-169	16.4667	15.15	22.8467	19.45	3.08	1.205	2.04333	2.645	0.275	0.145	0.176667	0.0566667	1.49	1.445	1.49333	1.19	0.305	0.38	1.07667	0.52	2.74754	2.4425	3.76019	1.16022	6.50773	3.60271	11.9664	11.5279
TS-17	38.9	29.95	27.25	NA	5.375	4.38	3.78	NA	0.246667	0.1	0.535	NA	1.25	1.51	1.51	NA	0.603333	0.186667	0.435	NA	2.44718	2.85106	4.16431	1.9345	6.61149	4.78556	11.7141	12.4263
TS-171	14.6	10.6	23.5	20.35	2.18	1.585	7.745	3.48	0.28	0.2525	0.0766667	0.1075	1.495	1.145	2	2.285	0.298	0.4025	0.473333	0.6925	2.0992	2.393	3.8564	1.29163	5.9556	3.68463	11.8548	12.3039
TS-172	20.95	23	NA	24.25	3.395	5	NA	4.62	0.1475	0.108	NA	0.0366667	1.22	1.765	NA	2.225	NA	0.49	NA	0.27	2.82127	2.87708	2.73422	1.83875	5.55548	4.71584	12.6653	12.6349
TS-173	14.9	14.1	9.75	20.55	2.98	2.34	2.165	3.275	0.0325	0.12	0.055	NA	1.17333	0.965	2.075	0.945	0.2475	0.42	0.435	0.79	2.78801	2.45544	3.00712	1.1509	5.79513	3.60634	12.5079	11.7243
TS-175	14.9	14.1	9.75	20.55	2.98	2.34	2.165	3.275	0.0325	0.12	0.055	NA	1.17333	0.965	2.075	0.945	0.2475	0.42	0.435	0.79	NA	2.32964	NA	1.22915	NA	3.55879	NA	11.8565
TS-179	14.9	14.1	9.75	20.55	2.98	2.34	2.165	3.275	0.0325	0.12	0.055	NA	1.17333	0.965	2.075	0.945	0.2475	0.42	0.435	0.79	2.94227	3.08511	5.29406	2.81406	8.23633	5.89918	11.4221	12.3394
TS-18	30	14.2	13.8333	23.55	5.125	0.543333	1.26333	1.74	0.19	0.09	0.0433333	0.106667	1.52	0.57	0.95	1.05	0.468	0.525	0.32	0.363333	NA	NA	NA	NA	NA	NA	NA	NA
TS-180	30	14.2	13.8333	23.55	5.125	0.543333	1.26333	1.74	0.19	0.09	0.0433333	0.106667	1.52	0.57	0.95	1.05	0.468	0.525	0.32	0.363333	2.48699	2.84506	3.98139	2.34943	6.46837	5.19449	12.0197	12.6214
TS-181	30	14.2	13.8333	23.55	5.125	0.543333	1.26333	1.74	0.19	0.09	0.0433333	0.106667	1.52	0.57	0.95	1.05	0.468	0.525	0.32	0.363333	3.33956	3.06373	4.59683	1.987	7.93639	5.05073	11.5996	12.1519
TS-182	30	14.2	13.8333	23.55	5.125	0.543333	1.26333	1.74	0.19	0.09	0.0433333	0.106667	1.52	0.57	0.95	1.05	0.468	0.525	0.32	0.363333	2.61861	2.72796	4.75001	3.26474	7.36862	5.9927	11.2558	12.2039
TS-183	17.4	12.65	17.55	19.6	4.6	2.305	2.41	2.725	0.045	0.0833333	0.0575	0.04	1.63	1.335	1.235	1.155	0.3825	0.243333	0.3275	0.36	1.95329	2.83629	3.59501	2.4096	5.54831	5.24589	12.1198	12.6062
TS-184	17.4	12.65	17.55	19.6	4.6	2.305	2.41	2.725	0.045	0.0833333	0.0575	0.04	1.63	1.335	1.235	1.155	0.3825	0.243333	0.3275	0.36	2.58134	2.41895	2.83768	2.23462	5.41902	4.65357	12.7607	12.8742
TS-185	20.5	6.95	NA	19.85	3.41	1.01	NA	4.71	0.8	NA	0.07	NA	1.74	0.78	NA	1.755	1.13	NA	0.84	0.263333	2.81881	3.11612	3.92361	2.13735	6.74242	5.25347	11.9879	12.1736
TS-186	7.6	11	22.6	13.05	1.505	1.455	5.71	2.755	0.396667	0.0975	0.0933333	0.0266667	0.89	1.275	1.53	1.975	0.333333	0.245	0.816667	0.386667	NA	NA	NA	NA	NA	NA	NA	NA
TS-188	15.75	8.9	8.9	17.05	2.53	1.555	1.61	3.395	0.138	0.074	0.0775	0.05	0.82	1.225	1.285	2.2	0.316	0.138	0.255	0.525	2.55776	2.39941	4.03947	2.0645	6.59723	4.46391	11.9012	12.9109
TS-189	15.75	8.9	8.9	17.05	2.53	1.555	1.61	3.395	0.138	0.074	0.0775	0.05	0.82	1.225	1.285	2.2	0.316	0.138	0.255	0.525	2.71177	2.76552	4.38395	1.31653	7.09572	4.08205	11.6461	11.477
TS-19	31.3	27.25	21.8	33.75	3.43667	1.445	3.335	5.175	0.0933333	0.0775	0.014	0.03	0.73	0.99	1.205	1.345	0.406667	0.16	0.294	0.316667	2.47701	2.94672	3.82868	1.44365	6.30569	4.39037	11.9823	11.7831
TS-190	NA	NA	NA	NA	NA	NA	NA	NA	NA	0.06	0.0233333	0.0566667	NA	NA	NA	NA	NA	0.275	0.163333	0.313333	2.89116	2.79987	1.55641	1.3828	4.44758	4.18267	12.583	10.2114
TS-191	18.1333	16.55	NA	25.8	2.31	2.815	NA	4.88	0.05	0.07	0.0533333	0.06	1.82667	2.35	NA	1.98	0.305	0.45	0.553333	0.6	2.48278	2.6353	3.69188	2.77407	6.17466	5.40938	11.8979	12.5661
TS-192	11.75	8.15	11.25	13.3	2.46	1.54	1.65	1.675	0.13	0.04	NA	NA	0.935	1	0.53	0.875	0.77	0.37	NA	NA	3.05825	1.89395	3.62288	0.829566	6.68113	2.72352	11.9593	10.7447
TS-193	17.75	13.9	13.95	23.25	2.82	1.435	1.835	3.545	NA	0.08	0.108	0.0466667	1.175	0.93	1.105	1.25	NA	0.18	0.518	0.296667	2.43875	2.81433	4.30397	1.88332	6.74273	4.69765	11.54	12.047
TS-194	14.1667	17	16.05	15.1	2.99333	7.91	2.495	2.335	0.0233333	0.16	0.06	0.0533333	2.06	1.58	1.165	1.06	0.116667	0.58	0.38	0.373333	2.36248	2.4395	2.75533	1.31507	5.11781	3.75456	12.5353	11.6586
TS-195	22.5	9.23333	23.05	22.75	3.28	1.23667	5.405	2.745	0.05	0.055	0.155	0.036	1.155	0.793333	2.085	1.445	0.2125	0.265	0.38	0.308	2.66174	2.27971	2.27096	0.968709	4.9327	3.24842	13.0076	10.4783
TS-197	22.5	9.23333	23.05	22.75	3.28	1.23667	5.405	2.745	0.05	0.055	0.155	0.036	1.155	0.793333	2.085	1.445	0.2125	0.265	0.38	0.308	2.82412	2.64004	2.83989	1.11824	5.66401	3.75829	12.5466	9.53842
TS-198	22.5	9.23333	23.05	22.75	3.28	1.23667	5.405	2.745	0.05	0.055	0.155	0.036	1.155	0.793333	2.085	1.445	0.2125	0.265	0.38	0.308	3.98468	2.57264	2.48303	1.72444	6.46771	4.29708	11.9806	12.6656
TS-2	25.5	12.75	17.45	NA	3.98	2.995	2.755	NA	0.18	0.1175	0.085	0.082	1.215	2.15	0.82	NA	0.533333	0.2875	0.995	0.268	2.13814	2.60494	3.67555	1.1568	5.81368	3.76174	12.2204	10.8114
TS-20	36.25	22.95	34.95	29.55	6.19	2.285	14.465	1.83	0.0525	0.04	0.06	0.0433333	0.38	0.57	1.205	0.65	0.2725	0.116667	0.75	0.446667	NA	2.07391	NA	0.840071	NA	2.91398	NA	8.71758
TS-200	10.45	15.25	23.85	22.25	1.62	2.215	8.92	2.61	0.196667	0.0866667	0.18	0.065	1.015	1.665	3.365	1.54	0.223333	0.52	0.42	0.5625	2.13904	2.7588	3.5817	1.50905	5.72074	4.26785	11.9127	11.6052
TS-201	27.65	18.75	NA	NA	6.45	2.16	NA	NA	0.236667	0.105	NA	0.04	1.555	0.59	NA	NA	0.383333	0.525	0.123333	0.341667	2.53364	2.64366	3.11457	1.15022	5.6482	3.79388	12.5126	10.3325
TS-202	24.85	16.45	20.25	16	5.655	3.535	10.16	2.995	NA	0.18	NA	0.098	1.55	2.31	3.6	2.52	NA	NA	NA	0.45	NA	NA	NA	NA	NA	NA	NA	NA
TS-204	24.85	16.45	20.25	16	5.655	3.535	10.16	2.995	NA	0.18	NA	0.098	1.55	2.31	3.6	2.52	NA	NA	NA	0.45	2.92986	3.10341	4.85046	2.60648	7.78032	5.70989	11.5589	12.041
TS-205	29.9	21.45	36.3	NA	10.025	3.955	16.77	NA	0.31	0.095	0.165	0.135	1.675	1.85	4.42	NA	1.005	0.54	0.825	1.08	2.24423	3.17793	4.15065	2.5061	6.39488	5.68402	11.866	12.4101
TS-209	17.3	13.8	27.4	22	2.51	3.03	5.645	3.645	0.15	0.106667	0.0866667	0.0275	1.135	1.515	1.645	1.46	0.42	0.54	0.443333	0.22	2.47884	3.14429	4.26879	2.44893	6.74762	5.59322	11.8699	12.4888
TS-21	17.75	13.3333	22.75	22.3	4.485	1.70667	3.455	2.785	0.67	0.123333	0.084	0.138	1.375	1.16667	3.01	1.335	0.875	0.34	0.592	0.676	NA	NA	NA	NA	NA	NA	NA	NA
TS-211	18.3	14.25	19	18.15	4.915	1.925	4.46	3.765	0.2825	0.11	0.106	0.104	1.58	1.135	2.64	3.44	0.4425	0.516667	0.468	0.478	NA	NA	NA	NA	NA	NA	NA	NA
TS-213	15.6	11.25	15.15	13.2	2.6	2.2	4.59	2.37	0.0233333	0.13	0.103333	0.0866667	1.255	1.81	1.41	2.86	0.28	0.35	0.546667	0.216667	1.9494	2.44958	3.45658	0.972479	5.40598	3.42206	12.284	9.8309
TS-214	15.6	11.25	15.15	13.2	2.6	2.2	4.59	2.37	0.0233333	0.13	0.103333	0.0866667	1.255	1.81	1.41	2.86	0.28	0.35	0.546667	0.216667	5.28671	2.55324	3.6785	1.36632	8.96522	3.91956	11.678	11.9629
TS-215	NA	NA	NA	NA	NA	NA	NA	NA	0.0425	0.165	0.0771429	0.0633333	NA	NA	NA	NA	0.345	0.52	0.357143	0.293333	NA	NA	NA	NA	NA	NA	NA	NA
TS-218	8.8	10.35	15.55	17.3	1.82333	1.44	1.78	2.425	0.323333	0.095	0.07	0.05	1.02667	1.52	1.345	0.735	0.373333	0.3225	0.416667	NA	2.77863	2.82131	3.04758	2.15262	5.8262	4.97392	12.4048	12.6676
TS-22	16.95	15.75	29.75	34.5	3.305	2.03	3.135	5.025	0.235556	0.0871429	0.1025	NA	2.005	0.595	1.845	2.08	0.438889	0.331429	0.63	NA	2.62751	2.24223	4.6577	1.01631	7.28521	3.25854	11.5286	11.3184
TS-220	23.5	23.1	18.5	20.75	4.385	2.355	1.53	2.82	0.256667	0.183333	0.0533333	0.203333	2.7	2.04	0.81	1.935	0.396667	0.316667	0.53	0.433333	NA	NA	NA	NA	NA	NA	NA	NA
TS-221	22	12	11.6333	23.2	2.87	1.88667	2.61667	4.87	0.12	0.04	0.01	0.03	0.82	1.44333	2.49	2	0.535	0.36	0.25	0.62	2.9291	2.78089	4.65323	1.63172	7.58233	4.41261	11.4743	12.2585
TS-222	22	12	11.6333	23.2	2.87	1.88667	2.61667	4.87	0.12	0.04	0.01	0.03	0.82	1.44333	2.49	2	0.535	0.36	0.25	0.62	1.44487	3.08493	2.63354	1.86153	4.07841	4.94646	7.91459	12.438
TS-223	30.9	13.35	NA	NA	5.515	0.75	NA	NA	0.2475	0.0766667	0.01	0.04	1.47	0.405	NA	NA	0.5	0.206667	NA	NA	NA	NA	NA	NA	NA	NA	NA	NA
TS-225	19.6	19.35	20.5	20.9	3.11	2.695	3.29	3.73	0.245	0.176667	0.09	0.00333333	1.445	1.42	1.76	1.98	0.44	0.393333	0.686667	0.24	NA	2.81849	NA	1.57147	NA	4.38996	NA	12.0572
TS-227	10.0333	11.8333	18.1	19.75	1.63	1.68667	1.855	1.84	0.27	0.133333	0.36	NA	1.31	1.16333	1.495	1.265	0.293333	0.256667	2.24	0.128889	NA	NA	NA	NA	NA	NA	NA	NA
TS-228	13.05	11.4	21	21.5	2.45	2.995	8.605	4.145	NA	0.176667	0.02	0.0675	1.87	2.385	3.01	1.705	NA	0.363333	0.296667	0.2625	NA	NA	NA	NA	NA	NA	NA	NA
TS-229	18.875	11.8333	NA	13.55	5.7065	2.30333	NA	2.5	0.231111	0.178333	0.128889	NA	1.245	1.87333	NA	2.195	0.418889	0.451667	0.5	NA	NA	NA	NA	NA	NA	NA	NA	NA
TS-230	17.3333	16.85	20.4	12.95	2.61	2.94	2.23	1.845	0.1025	0.113333	0.078	0.0333333	1.00333	2.405	1.39	1.11	0.1275	0.24	0.152	0.276667	NA	NA	NA	NA	NA	NA	NA	NA
TS-231	17.3333	16.85	20.4	12.95	2.61	2.94	2.23	1.845	0.1025	0.113333	0.078	0.0333333	1.00333	2.405	1.39	1.11	0.1275	0.24	0.152	0.276667	3.00019	2.75416	4.03782	1.51016	7.03801	4.26432	11.9872	12.1485
TS-232	21.85	20.6	15.15	16.15	9.935	3.615	2.735	2.585	0.453333	0.0825	0.11	0.153333	2.225	1.315	2.4	1.77	0.87	0.25	0.4	0.456667	2.13667	2.68096	3.4593	1.21594	5.59597	3.8969	12.4011	11.1835
TS-233	11.6333	8.13333	26	6.4	1.45	1.08333	2.525	1.055	0.205	0.075	0.00333333	0.0075	0.53	0.683333	0.535	0.74	0.29	0.39	0.136667	0.1425	NA	NA	NA	NA	NA	NA	NA	NA
TS-234	11.6333	8.13333	26	6.4	1.45	1.08333	2.525	1.055	0.205	0.075	0.00333333	0.0075	0.53	0.683333	0.535	0.74	0.29	0.39	0.136667	0.1425	3.04272	3.05047	3.15732	1.68486	6.20005	4.73533	12.0489	12.1274
TS-235	18.3	15.95	24.95	23.3	3.39333	2.255	8.1	3.66	0.04	0.1625	0.0466667	0.08	2.10333	1.9	3.29	2.265	0.54	0.43	0.46	0.64	NA	NA	NA	NA	NA	NA	NA	NA
TS-236	13.2333	13.75	11	NA	3.19667	2.625	2.545	NA	0.29	0.13	0.126667	0.08	1.93	1.845	2.555	NA	0.716667	0.43	0.603333	0.596667	NA	NA	NA	NA	NA	NA	NA	NA
TS-238	17.05	13.4	30	29.25	2.76	2.865	9.935	5.48	0.28	0.0733333	0.0366667	NA	2.02	1.83	1.765	1.18	0.233333	0.226667	0.226667	0.18	1.96616	2.07874	3.26091	0.833923	5.22707	2.91267	12.1809	9.40913
TS-24	17.6	21.2667	13.5	21.45	3.31	4.92667	2.09	3.62	0.26	0.16	0.196667	0.0833333	2.395	3.46333	0.945	1.18	0.446667	0.435	0.633333	0.393333	2.49671	3.10333	4.06663	1.60888	6.56334	4.7122	11.6878	11.8045
TS-240	16.25	7.95	9.95	10.7	2.715	1.065	1.42	0.885	0.02	0.075	0.018	NA	0.135	0.955	0.59	0.375	0.386667	0.465	0.166	0.37	2.82236	2.26448	2.46116	1.60756	5.28353	3.87204	12.669	12.8015
TS-241	21.9	22.35	18.75	21.85	3.475	5.675	2.575	6.44	0.0533333	0.0325	0.0366667	0.0466667	1.3	3.86	1.45	2.06	0.38	0.215	0.58	0.193333	NA	NA	NA	NA	NA	NA	NA	NA
TS-242	NA	NA	NA	NA	NA	NA	NA	NA	0.02	0.15	0.153333	0.0266667	NA	NA	NA	NA	NA	0.216667	0.926667	0.43	NA	NA	NA	NA	NA	NA	NA	NA
TS-243	20.1	13.9	21.05	27.2	4.19	1.95	2.43	3.14	0.26	0.0975	0.01	0.0233333	1.34667	1.68	0.985	0.935	0.543333	0.3	0.21	0.303333	2.66518	2.41773	4.61111	1.07806	7.27629	3.49579	11.57	11.2335
TS-245	NA	NA	NA	NA	NA	NA	NA	NA	0.15	0.09	0.095	0.07	NA	NA	NA	NA	0.34	0.15	0.63	NA	NA	2.59666	NA	1.85719	NA	4.45385	NA	12.2936
TS-247	23.4	21.4	25	25.35	3.23	3.905	2.305	2.895	0.173333	0.1	0.09	NA	0.975	1.525	0.465	1.205	0.203333	0.535	0.423333	NA	NA	NA	NA	NA	NA	NA	NA	NA
TS-249	NA	NA	NA	NA	NA	NA	NA	NA	0.0566667	0.13	0.0466667	0.06	NA	NA	NA	NA	0.263333	0.46	0.29	0.386667	2.94239	2.79531	4.61268	1.59054	7.55507	4.38585	11.4305	12.1584
TS-25	11.95	8.56667	14.5	14.4	2.04	1.72667	4.175	2.705	0.265	0.07	0.045	NA	0.735	1.57667	1.84	1.42	0.435	0.205	0.365	NA	2.48096	2.81981	3.88321	2.37339	6.36418	5.1932	11.868	12.5178
TS-250	11.95	8.56667	14.5	14.4	2.04	1.72667	4.175	2.705	0.265	0.07	0.045	NA	0.735	1.57667	1.84	1.42	0.435	0.205	0.365	NA	2.73946	2.67054	4.57633	1.24827	7.31579	3.91881	11.4684	10.8353
TS-251	26.8	14.85	17	11.8	6.935	2.025	2.635	1.63	0.12	0.0966667	0.0666667	NA	1.51	0.93	1.725	0.86	0.19	0.26	0.3	NA	2.34563	2.26981	4.16178	1.06067	6.5074	3.33048	12.0263	10.4907
TS-252	24	16.1	17.7	23.35	6.265	2.92	2.325	4.66	0.2325	0.31	0.0333333	0.126667	0.945	2.725	1.115	1.75	0.6625	0.383333	0.4	0.716667	2.25614	2.43405	4.01723	1.24263	6.27337	3.67668	11.8941	11.3321
TS-253	20.95	NA	NA	23.8	3.225	NA	NA	2.355	0.312857	0.08125	NA	0.118333	1.495	NA	NA	0.985	0.644286	0.33	NA	0.525	NA	NA	NA	NA	NA	NA	NA	NA
TS-255	16.7	NA	NA	21.7	2.7	NA	NA	3.37	0.22	0.105	0.05	0.205	1.05	NA	NA	1.625	0.28	0.435	NA	0.66	NA	NA	NA	NA	NA	NA	NA	NA
TS-256	27.2	22.45	37.85	34.5	8.155	3.245	8.615	9.365	0.23	0.0775	0.0742857	0.103333	1.285	1.155	1.345	2.545	NA	NA	0.347143	0.77	NA	NA	NA	NA	NA	NA	NA	NA
TS-257	13.585	NA	11	15.15	1.94	NA	1.7	2.31	0.0533333	0.155	0.03	0.03	0.9065	NA	0.865	1.445	0.426667	0.42	0.23	0.391667	4.36303	2.73611	4.97742	1.37983	9.34045	4.11594	11.4871	11.2542
TS-258	24.75	15.5	NA	25.9	3.22	1.385	NA	2.63	NA	0.085	NA	0.0966667	1.045	0.635	NA	1.61	NA	0.18	NA	0.583333	2.30963	2.81127	3.76593	1.72762	6.07556	4.53889	12.1599	11.9984
TS-259	NA	NA	NA	NA	NA	NA	NA	NA	0.215	0.0833333	0.054	0.08	NA	NA	NA	NA	NA	0.296667	0.436	0.532	NA	NA	NA	NA	NA	NA	NA	NA
TS-26	21.85	15.35	NA	21.3	2.075	2.795	NA	3.035	0.04	0.0685714	0.221667	0.05	1.12	1.165	NA	1.935	0.6	0.295714	0.635	0.53	NA	NA	NA	NA	NA	NA	NA	NA
TS-260	21.85	15.35	NA	21.3	2.075	2.795	NA	3.035	0.04	0.0685714	0.221667	0.05	1.12	1.165	NA	1.935	0.6	0.295714	0.635	0.53	2.85014	2.17819	1.89789	1.1403	4.74803	3.31849	12.9513	12.6398
TS-261	30.3	12.95	18.8	20.25	8.81	2.395	3.92	2.17	0.305714	0.0975	NA	NA	1.22	2.315	1.285	1.095	0.427143	0.18625	NA	0.1225	2.29229	2.74041	3.6703	1.36795	5.96259	4.10836	12.078	11.7278
TS-262	23	14.5	13.6	17.5	2.395	1.625	1.14	2.205	0.166	0.13	0.0525	0.0566667	1.6425	0.875	1.115	1.36	0.322	0.466667	0.2875	NA	2.9542	2.23294	4.52918	1.40924	7.48338	3.64219	11.6476	12.7381
TS-263	23.5	14.65	22.05	13.9	2.87	3.835	5.405	2.115	0.1325	0.17	0.55	0.0566667	1.965	2.875	3.95	1.635	0.3325	0.493333	1.065	0.403333	2.92205	2.26419	5.27627	1.78942	8.19832	4.0536	11.2536	12.7703
TS-264	24.3	9.4	19.25	22.35	5.915	2.315	10.74	3.68	0.13	0.12	0.07	0.098	1.405	0.975	3.425	1.51	0.526667	NA	0.693333	0.268	NA	NA	NA	NA	NA	NA	NA	NA
TS-265	15.15	16	30.5	32.45	1.625	0.96	3.43	4.95	0.134	0.105	NA	0.065	1.63	0.82	0.625	1.775	0.172	0.065	0.725	0.245	NA	NA	NA	NA	NA	NA	NA	NA
TS-266	15.15	16	30.5	32.45	1.625	0.96	3.43	4.95	0.134	0.105	NA	0.065	1.63	0.82	0.625	1.775	0.172	0.065	0.725	0.245	2.1012	2.23087	3.29877	1.91761	5.39997	4.14848	12.3656	13.2202
TS-267	17.7	NA	NA	NA	5.845	NA	NA	NA	NA	NA	NA	NA	1.76	NA	NA	NA	NA	NA	NA	NA	NA	NA	NA	NA	NA	NA	NA	NA
TS-269	12.5	11.85	21.9	12.5	1.995	1.94	10.47	2.785	0.12	0.123333	0.03	0.08	1.07	1.13	3.45	1.875	0.353333	0.423333	NA	0.54	2.70541	2.55638	4.14765	1.38521	6.85307	3.94159	11.4346	12.172
TS-27	21.1	14.95	18	11.8	4.605	2.855	3.295	1.98	0.19	0.183333	0.825	0.113333	0.74	2.08	1.655	1.635	0.506667	0.31	1.02	0.483333	1.8242	2.05315	3.44778	2.1775	5.27198	4.23065	12.211	12.6312
TS-270	21.1	14.95	18	11.8	4.605	2.855	3.295	1.98	0.19	0.183333	0.825	0.113333	0.74	2.08	1.655	1.635	0.506667	0.31	1.02	0.483333	2.73157	2.0545	1.28806	0.781775	4.01964	2.83628	12.0409	7.82901
TS-271	17.65	15.4	NA	18.15	4.1	2.545	NA	4.485	0.396667	0.28	0.42	0.09	1.535	2.64	NA	2.73	0.476667	0.58	NA	0.425	2.36377	3.05099	3.03909	1.55748	5.40286	4.60847	12.4324	11.385
TS-272	15.8	7.7	12.8667	14.55	2.24	1.325	2.23333	2.325	0.2275	0.135	0.0866667	0.045	1.17	0.965	1.83333	1.845	0.4	0.455	0.22	0.2075	2.2658	3.43419	4.07025	3.04167	6.33605	6.47586	11.7012	12.2319
TS-273	24.6	12	NA	14.8	5.0125	1.365	NA	1.75	NA	0.113333	0.07	NA	0.7825	0.64	NA	1.575	NA	0.311111	0.426667	NA	2.67727	2.4479	4.42466	1.05904	7.10193	3.50694	11.8966	9.80832
TS-274	24.6	12	NA	14.8	5.0125	1.365	NA	1.75	NA	0.113333	0.07	NA	0.7825	0.64	NA	1.575	NA	0.311111	0.426667	NA	2.66649	2.59725	4.64359	1.53004	7.31008	4.1273	11.785	NA
TS-276	24.5	19	19.9	20.35	3.105	2.745	2.01	2.62	0.0975	0.126667	0.13	0.0933333	1.345	1.815	0.985	2.185	0.32	0.246667	0.58	0.243333	NA	NA	NA	NA	NA	NA	NA	NA
TS-278	NA	NA	NA	NA	NA	NA	NA	NA	0.104	NA	NA	NA	NA	NA	NA	NA	NA	NA	NA	NA	NA	NA	NA	NA	NA	NA	NA	NA
TS-28	NA	NA	NA	NA	NA	NA	NA	NA	0.104	NA	NA	NA	NA	NA	NA	NA	NA	NA	NA	NA	2.70174	3.12957	4.42325	1.79595	7.12499	4.92552	11.5227	11.8875
TS-280	29	9.75	17.7	21.7	11.87	1.825	2.315	3.12	0.136667	0.25	NA	0.065	1.565	1.795	0.785	2.075	0.433333	0.61	0.36	0.455	NA	NA	NA	NA	NA	NA	NA	NA
TS-281	13.5	10.25	NA	18.35	2.68	2.165	NA	3.335	0.39	0.0875	0.0633333	0.133333	1.63	1.275	NA	2.325	0.685	0.3125	0.55	0.656667	2.67714	2.60958	4.85598	2.55046	7.53312	5.16004	11.6218	12.6118
TS-282	13.5	10.25	NA	18.35	2.68	2.165	NA	3.335	0.39	0.0875	0.0633333	0.133333	1.63	1.275	NA	2.325	0.685	0.3125	0.55	0.656667	4.53288	3.11546	3.49541	2.26668	8.02829	5.38214	12.2053	12.005
TS-283	13.5	10.25	NA	18.35	2.68	2.165	NA	3.335	0.39	0.0875	0.0633333	0.133333	1.63	1.275	NA	2.325	0.685	0.3125	0.55	0.656667	2.37676	2.3834	1.87529	2.13476	4.25204	4.51816	12.7836	12.9319
TS-284	13.5	10.25	NA	18.35	2.68	2.165	NA	3.335	0.39	0.0875	0.0633333	0.133333	1.63	1.275	NA	2.325	0.685	0.3125	0.55	0.656667	2.29148	2.83793	3.30219	2.18392	5.59366	5.02186	12.1773	12.8988
TS-286	13.5	10.25	NA	18.35	2.68	2.165	NA	3.335	0.39	0.0875	0.0633333	0.133333	1.63	1.275	NA	2.325	0.685	0.3125	0.55	0.656667	2.58321	3.1089	3.01353	1.85792	5.59673	4.96682	12.6603	12.8834
TS-288	22.0667	20.7	31.35	19.95	3.65667	3.965	12.485	3.115	0.13	0.124	0.05	0.04	2.75667	1.81	2.75	1.765	NA	0.48	0.445	0.33	NA	NA	NA	NA	NA	NA	NA	NA
TS-289	22.0667	20.7	31.35	19.95	3.65667	3.965	12.485	3.115	0.13	0.124	0.05	0.04	2.75667	1.81	2.75	1.765	NA	0.48	0.445	0.33	1.62096	2.8573	3.10628	1.30631	4.72723	4.16361	12.2135	10.682
TS-29	28.9	13.5	30.4	16	5.985	1.655	7.555	1.92	0.213333	0.05	0.103333	0.005	1.125	1.15	2.105	0.74	0.413333	0.1475	0.533333	0.445	1.72034	2.12503	3.25996	1.0473	4.98029	3.17233	12.4265	11.0069
TS-290	NA	NA	NA	NA	NA	NA	NA	NA	0.433333	0.135	0.02	NA	NA	NA	NA	NA	0.683333	0.37	0.4	0.95	NA	NA	NA	NA	NA	NA	NA	NA
TS-291	9.35	5.03333	NA	7.7	3.285	0.9	NA	1.05	NA	0.22	0.085	0.00333333	1.705	0.53	NA	0.845	NA	0.56	0.485	0.286667	2.00295	2.06211	3.07285	0.843868	5.0758	2.90598	12.3862	9.31835
TS-292	11.25	10.9	8.75	10.95	1.41	1.935	1.55	1.54	0.3775	0.1575	0.0433333	0.0375	0.57	1.47	1.115	1.145	0.285	0.2975	0.266667	0.1325	4.4341	2.82169	4.5399	1.64339	8.97399	4.46508	11.9533	11.9239
TS-294	26.85	18.25	31.45	18.35	4.08	2.23	9.5	2.17	0.13	0.14	0.0416667	0.0866667	1.815	1.375	4.52	1.425	0.3725	0.36	0.54	0.486667	NA	NA	NA	NA	NA	NA	NA	NA
TS-295	27.45	22.2	26.15	25.9	4.025	4.875	4.68	4	0.22	0.055	0.565	0.103333	1.86	2.925	2.26	1.335	0.6175	0.33	0.56	0.8	2.55057	2.09158	3.23091	0.963092	5.78148	3.05467	12.1322	11.8236
TS-296	27.45	22.2	26.15	25.9	4.025	4.875	4.68	4	0.22	0.055	0.565	0.103333	1.86	2.925	2.26	1.335	0.6175	0.33	0.56	0.8	2.94851	3.039	4.50225	1.68462	7.45076	4.72361	11.3846	11.3951
TS-297	27.45	22.2	26.15	25.9	4.025	4.875	4.68	4	0.22	0.055	0.565	0.103333	1.86	2.925	2.26	1.335	0.6175	0.33	0.56	0.8	2.71763	3.01584	4.11413	1.4796	6.83176	4.49544	11.728	11.8402
TS-298	25.3	12.45	21.55	NA	11.735	2.465	4.45	NA	0.196	0.054	0.0566667	0.16	1.7	1.445	1.115	NA	0.224	0.13	0.653333	0.94	NA	NA	NA	NA	NA	NA	NA	NA
TS-299	NA	NA	NA	NA	NA	NA	NA	NA	0.1875	0.113333	0.36	0.19	NA	NA	NA	NA	0.4125	0.286667	0.51	0.685	2.30997	3.13524	3.80792	2.03385	6.11789	5.16908	11.9122	12.385
TS-3	12.25	14.7	20.9	14.9	2.945	3.4	4.67	2.875	0.24	0.145	0.446667	0.06	0.795	2.28	2.21	2.41	1.345	0.3325	1.47	0.365	1.84359	2.86903	3.35614	1.75486	5.19973	4.62389	12.104	12.7174
TS-30	17.7667	11.0333	NA	18.6	2.51667	1.84667	NA	2.42	0.175	0.18	0.1925	0.075	1.54333	1.59667	NA	1.78	0.34	0.27	0.21	0.165	NA	NA	NA	NA	NA	NA	NA	NA
TS-300	26.15	17.75	28	38.85	3.825	1.415	2.64	9.055	0.0366667	0.11	0.195	0.1125	1.5875	1.375	1.155	3.055	NA	0.345714	0.74	0.5125	1.72622	2.40015	3.21729	0.974481	4.94351	3.37463	12.3671	9.59242
TS-301	10.75	7.85	16.15	13.7	1.365	0.82	1.59	1.26	0.283333	0.09	0.04	NA	1.48	0.625	1.24	0.575	0.186667	0.29	0.156667	0.13	3.68084	2.33445	5.72405	1.33112	9.40489	3.66557	10.8996	12.6729
TS-302	14.75	16.7	NA	NA	2.21	1.86333	NA	NA	0.253333	0.042	NA	0.06	0.765	2.16333	NA	NA	0.581667	0.434	NA	0.551667	6.16965	2.24951	5.42148	1.32489	11.5911	3.57441	10.966	12.5658
TS-303	17.25	10.1667	19.05	16.5	3.375	1.33333	4.18	2.095	0.1025	0.16	0.0533333	0.024	0.65	0.936667	0.52	1.27	0.265	0.58	0.346667	0.166	2.94062	2.59116	5.12691	1.46899	8.06753	4.06015	11.3803	12.6131
TS-32	27.7667	20	21.75	21.75	5.66333	2.335	4.275	2.75	0.45	0.084	0.2	0.1	0.653333	1.68	2.415	1.87	0.585	0.246	0.42	0.31	NA	NA	NA	NA	NA	NA	NA	NA
TS-33	20.2333	20.85	23.85	30.4	1.67667	2.59	2.84	2.64	0.236667	0.086	0.066	0.065	0.566667	3.015	1.18	0.74	0.31	0.142	0.322	0.465	NA	NA	NA	NA	NA	NA	NA	NA
TS-35	12.7	7.25	15.15	16.2	0.85	0.585	1.17	1.3	NA	0.03	0.0933333	0.02	0.276667	0.405	0.485	0.345	NA	0.1225	NA	0.59	NA	NA	NA	NA	NA	NA	NA	NA
TS-36	21.6	13.75	29.35	24.15	3.815	1.29	4.42	3.12	NA	0.1025	0.195	0.0566667	0.78	1.005	1.345	0.805	NA	NA	1.685	0.503333	NA	NA	NA	NA	NA	NA	NA	NA
TS-37	13.7	8.86667	12.85	21.95	1.85333	0.89	0.52	2.965	0.252	0.0983333	NA	NA	1.01333	0.46	0.525	0.84	0.316	0.351667	NA	NA	NA	NA	NA	NA	NA	NA	NA	NA
TS-38	17.15	11.9	14.5	23.8667	1.61	1.135	1.86	2.66667	0.085	0.085	0.0733333	0.065	0.61	0.935	1.085	0.616667	0.38	0.1925	0.213333	0.28	2.11772	2.96163	3.42308	1.45009	5.5408	4.41172	12.0934	10.4366
TS-39	26.6	19.2333	20.35	NA	3.265	2.13333	1.755	NA	0.21	0.22	NA	0.05	1.53	0.876667	0.685	NA	0.285	0.77	NA	0.19	2.71725	2.3792	4.67692	1.91223	7.39416	4.29143	11.2355	12.8373
TS-4	26.6	22.9667	34.6	31.3	3.31	3.33	4.46	4.095	0.16	0.195	0.24	0.113333	2.205	1.90333	2.295	2.55	0.685	0.585	1.515	0.733333	NA	NA	NA	NA	NA	NA	NA	NA
TS-41	NA	NA	NA	NA	NA	NA	NA	NA	0.39	0.05	0.0133333	NA	NA	NA	NA	NA	0.553333	0.18	0.476667	0.166667	NA	NA	NA	NA	NA	NA	NA	NA
TS-411	NA	NA	NA	NA	NA	NA	NA	NA	0.39	0.05	0.0133333	NA	NA	NA	NA	NA	0.553333	0.18	0.476667	0.166667	2.9142	2.63911	4.83691	1.87614	7.75111	4.51525	11.4056	12.7505
TS-414	36.6	20.1	19.25	30.15	5.125	1.26	1.695	3.25	0.172	0.113333	0.18	0.1125	0.835	0.965	2.165	1.505	0.594	0.37	0.24	NA	2.26465	3.41891	3.84655	1.93174	6.11119	5.35065	11.8289	12.0349
TS-416	36.6	20.1	19.25	30.15	5.125	1.26	1.695	3.25	0.172	0.113333	0.18	0.1125	0.835	0.965	2.165	1.505	0.594	0.37	0.24	NA	3.15789	2.37692	4.07129	1.65156	7.22919	4.02849	11.8734	10.7868
TS-418	36.6	20.1	19.25	30.15	5.125	1.26	1.695	3.25	0.172	0.113333	0.18	0.1125	0.835	0.965	2.165	1.505	0.594	0.37	0.24	NA	2.7276	2.39793	1.45406	0.936894	4.18165	3.33482	12.5888	9.03046
TS-42	22.75	12	NA	13.3	2.41	1.425	NA	1.14	0.113333	0.085	0.16	0.065	1.76	1.23	NA	0.56	0.686667	0.165	1.15	0.67	NA	2.58588	NA	1.40435	NA	3.99023	NA	12.3484
TS-422	22.75	12	NA	13.3	2.41	1.425	NA	1.14	0.113333	0.085	0.16	0.065	1.76	1.23	NA	0.56	0.686667	0.165	1.15	0.67	3.76591	2.25495	4.75937	0.908979	8.52528	3.16393	11.4195	8.80079
TS-423	22.75	12	NA	13.3	2.41	1.425	NA	1.14	0.113333	0.085	0.16	0.065	1.76	1.23	NA	0.56	0.686667	0.165	1.15	0.67	NA	2.43056	NA	1.81449	NA	4.24505	NA	12.693
TS-425	22.75	12	NA	13.3	2.41	1.425	NA	1.14	0.113333	0.085	0.16	0.065	1.76	1.23	NA	0.56	0.686667	0.165	1.15	0.67	5.11527	2.68186	2.57835	1.34838	7.69362	4.03024	10.8485	12.1886
TS-428	22.75	12	NA	13.3	2.41	1.425	NA	1.14	0.113333	0.085	0.16	0.065	1.76	1.23	NA	0.56	0.686667	0.165	1.15	0.67	2.45896	3.11324	4.20744	1.91261	6.6664	5.02585	11.9334	12.3407
TS-43	16.4667	13.75	19.8	11.95	2.94333	2.78	4.8	3.38	0.29	0.0566667	0.0925	NA	1.80333	1.34	2.38333	1.905	0.31	0.24	0.2375	NA	NA	2.48849	NA	0.982298	NA	3.47079	NA	8.92108
TS-430	20.5	23.3	27.5	NA	3.285	2.72	3.03	NA	NA	0.15	0.01	0.055	3.615	2.965	4.07	NA	NA	0.246667	0.43	NA	NA	NA	NA	NA	NA	NA	NA	NA
TS-432	10.35	4.75	8.55	10.35	1.405	0.835	1.215	2.265	0.655	NA	NA	0.04	0.665	0.57	0.985	1.12	0.315	NA	0.27	0.74	NA	2.82005	NA	1.66672	NA	4.48676	NA	12.373
TS-44	14.6	13.1667	13.35	18.05	2.57	1.33	1.73	2.105	NA	NA	0.11	NA	0.94	0.623333	1.105	0.905	NA	NA	0.52	0.1625	NA	NA	NA	NA	NA	NA	NA	NA
TS-45	16.1	14.1	18.35	15.3	3.34	2.66	2.96	2.96	0.355	0.062	0.04	0.15	0.73	1.215	1.515	0.875	1.055	0.264	0.456	0.97	2.06573	2.82065	2.00778	3.06345	4.07351	5.88409	12.8421	12.3377
TS-450	16.1	14.1	18.35	15.3	3.34	2.66	2.96	2.96	0.355	0.062	0.04	0.15	0.73	1.215	1.515	0.875	1.055	0.264	0.456	0.97	2.65336	2.83945	4.03997	1.91829	6.69333	4.75774	11.8634	12.7738
TS-47	16.1	14.1	18.35	15.3	3.34	2.66	2.96	2.96	0.355	0.062	0.04	0.15	0.73	1.215	1.515	0.875	1.055	0.264	0.456	0.97	2.68831	2.24588	4.18124	0.96182	6.86956	3.2077	11.6203	11.2413
TS-49	16.55	14	20.75	14.8	4.11	2.775	6.36	3.175	0.24	0.0733333	0.0333333	0.00666667	1.26	1.43	1.15	0.705	0.29	0.403333	NA	0.186667	NA	NA	NA	NA	NA	NA	NA	NA
TS-5	15.7	17	18.75	15	3.05667	3.985	2.96	1.765	0.155	0.103333	0.113333	0.04	2.38	2.53	1.47	0.36	0.745	0.543333	NA	0.436667	2.45723	2.48671	4.045	1.29883	6.50223	3.78554	11.8907	11.9853
TS-50	15.7	17	18.75	15	3.05667	3.985	2.96	1.765	0.155	0.103333	0.113333	0.04	2.38	2.53	1.47	0.36	0.745	0.543333	NA	0.436667	NA	2.80634	NA	1.2661	NA	4.07244	NA	10.7982
TS-501	22.6	17.1	18	19.45	2.325	1.98	2.14	2.46	0.1375	0.035	0.18	0.06	1.085	0.956667	0.725	1.48	0.245	0.1575	0.425	0.276667	NA	NA	NA	NA	NA	NA	NA	NA
TS-502	21	18.2	17.15	28.5	4.04	3.33	2.38	4.505	0.253333	0.135	0.0866667	0.16	1.585	2.885	1.86	1.305	0.536667	0.3225	0.593333	1.03333	1.95055	2.38546	3.11835	1.09655	5.0689	3.48201	12.2705	11.6034
TS-503	24.9	NA	25.4	14.6	3.55667	NA	3.45	2.41	0.37	0.095	0.21	0.156	1.93667	NA	1.55	1.72	0.465	0.375	0.97	0.486	3.08155	2.31686	3.27705	0.975052	6.35861	3.29191	12.3949	10.3652
TS-505	18.6	16.5	22.25	25.6	3.025	2.175	3.015	6.585	0.213333	0.106667	0.206667	0.145	1.02	1.315	2.285	1.725	0.633333	0.27	0.48	0.645	2.85986	2.99679	4.91563	1.55238	7.77549	4.54917	11.0795	12.1096
TS-506	25.85	21.15	21.25	18.9	7.02	3.3	3.15	3.33	0.1125	0.09	1.03	0.1325	2.495	1.44	2.34	1.28	0.515	0.4575	2.95	0.4825	2.52572	2.38984	2.70131	1.42999	5.22703	3.81983	12.2968	12.5415
TS-507	25.85	21.15	21.25	18.9	7.02	3.3	3.15	3.33	0.1125	0.09	1.03	0.1325	2.495	1.44	2.34	1.28	0.515	0.4575	2.95	0.4825	NA	2.58335	NA	2.24943	NA	4.83277	NA	12.6939
TS-508	19.6	16.4	14.75	16.1	11.06	2.89	2.62	2.19	0.46	0.04	NA	0.0625	1.435	0.795	2.055	1.4	0.82	0.2175	0.26	0.17	NA	NA	NA	NA	NA	NA	NA	NA
TS-509	19.6	16.4	14.75	16.1	11.06	2.89	2.62	2.19	0.46	0.04	NA	0.0625	1.435	0.795	2.055	1.4	0.82	0.2175	0.26	0.17	2.49667	3.07921	4.43164	2.63035	6.92831	5.70956	11.5205	12.6004
TS-51	12.8	13.45	18.3	NA	2.26	2.045	9.635	NA	0.275	0.133333	0.06	0.0866667	2.365	1.58	2.75	NA	0.345	0.28	0.655	0.43	NA	2.51372	NA	2.60868	NA	5.1224	NA	12.3282
TS-512	9.53333	8	7.6	8.3	2.45	1.365	1.135	2.1	0.283333	0.07	0.085	0.09	1.37333	1.1	0.715	1.68	0.226667	0.18	0.255	0.363333	2.98674	3.17041	5.02394	2.14022	8.01068	5.31064	11.3227	12.8946
TS-514	9.53333	8	7.6	8.3	2.45	1.365	1.135	2.1	0.283333	0.07	0.085	0.09	1.37333	1.1	0.715	1.68	0.226667	0.18	0.255	0.363333	2.73861	2.06949	4.24637	1.33936	6.98498	3.40885	11.4595	12.7322
TS-515	9.53333	8	7.6	8.3	2.45	1.365	1.135	2.1	0.283333	0.07	0.085	0.09	1.37333	1.1	0.715	1.68	0.226667	0.18	0.255	0.363333	3.03921	3.14328	5.11725	2.49879	8.15646	5.64206	11.3468	12.1409
TS-516	9.53333	8	7.6	8.3	2.45	1.365	1.135	2.1	0.283333	0.07	0.085	0.09	1.37333	1.1	0.715	1.68	0.226667	0.18	0.255	0.363333	NA	2.30667	NA	1.35818	NA	3.66485	NA	8.96266
TS-519	21.3667	NA	14.05	9.85	5.25	NA	2.45	2.31	0.39	NA	0.07	0.15	1.53333	NA	0.915	1.06	1.06	NA	0.91	0.835	NA	NA	NA	NA	NA	NA	NA	NA
TS-520	13	9.8	15.85	14.55	2.28	1.715	5.84	2.565	0.025	0.085	0.17	0.015	1.02667	1.07	0.6	1.3	NA	0.32	0.83	0.44	2.06167	2.63259	3.74873	1.91161	5.8104	4.5442	11.8989	12.41
TS-521	13	9.8	15.85	14.55	2.28	1.715	5.84	2.565	0.025	0.085	0.17	0.015	1.02667	1.07	0.6	1.3	NA	0.32	0.83	0.44	2.69876	2.84663	4.11966	2.07215	6.81842	4.91878	12.0389	12.2165
TS-523	13	9.8	15.85	14.55	2.28	1.715	5.84	2.565	0.025	0.085	0.17	0.015	1.02667	1.07	0.6	1.3	NA	0.32	0.83	0.44	3.04788	2.60562	3.73319	1.60062	6.78107	4.20624	11.8252	12.5671
TS-524	13	9.8	15.85	14.55	2.28	1.715	5.84	2.565	0.025	0.085	0.17	0.015	1.02667	1.07	0.6	1.3	NA	0.32	0.83	0.44	3.37112	2.56718	4.73127	1.10627	8.1024	3.67345	11.5408	10.2512
TS-528	24.65	12.75	14.15	17.65	9.485	1.99	2.545	3.46	0.165	NA	0.04	0.00666667	1.455	1.16	1.21	2.51	0.2475	0.415	0.293333	0.16	2.27345	2.74792	4.04551	1.44427	6.31896	4.19219	11.8026	12.2092
TS-529	24.65	12.75	14.15	17.65	9.485	1.99	2.545	3.46	0.165	NA	0.04	0.00666667	1.455	1.16	1.21	2.51	0.2475	0.415	0.293333	0.16	2.78976	2.38478	3.50958	1.62269	6.29934	4.00747	12.3235	12.6155
TS-53	24.65	12.75	14.15	17.65	9.485	1.99	2.545	3.46	0.165	NA	0.04	0.00666667	1.455	1.16	1.21	2.51	0.2475	0.415	0.293333	0.16	2.11838	2.28652	3.58725	3.3965	5.70563	5.68302	11.9428	11.911
TS-532	9.34	13	10.25	19.25	1.66333	1.615	1.695	2.38	0.273333	0.1	0.04	0.0566667	0.69	1.515	1.44	1.31	0.363333	0.24	0.263333	0.33	NA	NA	NA	NA	NA	NA	NA	NA
TS-533	NA	NA	NA	NA	NA	NA	NA	NA	0.0966667	0.06	NA	0.06	NA	NA	NA	NA	0.293333	0.16	0.325	0.39	NA	NA	NA	NA	NA	NA	NA	NA
TS-537	7.5	12.35	11.65	19.9	1.08	1.75	1.505	2.135	0.1325	0.03	0.256667	0.055	0.51	0.945	0.76	0.84	0.1675	0.223333	0.18	0.445	NA	NA	NA	NA	NA	NA	NA	NA
TS-539	19.3	18	17.55	18	2.43	1.215	2.185	1.92	0.13	0.07	0.075	0.06	1.285	0.7	1.34	1.23	0.56	0.215	0.3	0.253333	2.21968	2.64637	3.9754	1.23561	6.19508	3.88199	11.6765	11.2632
TS-54	22.3	13.65	21.25	NA	2.66	1.205	3.21	NA	0.133333	0.0566667	0.05	NA	1	0.765	2.22	NA	0.243333	0.123333	0.216667	NA	NA	NA	NA	NA	NA	NA	NA	NA
TS-540	22.3	13.65	21.25	NA	2.66	1.205	3.21	NA	0.133333	0.0566667	0.05	NA	1	0.765	2.22	NA	0.243333	0.123333	0.216667	NA	2.11179	2.4012	1.8061	1.54693	3.91789	3.94814	8.22869	12.7817
TS-542	NA	NA	NA	NA	NA	NA	NA	NA	0.28	0.16	0.035	NA	NA	NA	NA	NA	0.5	0.335	NA	0.44	NA	2.12395	NA	0.925683	NA	3.04963	NA	11.3639
TS-545	24.1	13.2	15.5	35	19.085	2.035	2.75	9.06	0.143333	0.135	0.05	0.0866667	3.83	1.735	1.465	2.35	0.266667	0.43	0.286667	0.56	NA	NA	NA	NA	NA	NA	NA	NA
TS-546	24.1	13.2	15.5	35	19.085	2.035	2.75	9.06	0.143333	0.135	0.05	0.0866667	3.83	1.735	1.465	2.35	0.266667	0.43	0.286667	0.56	NA	2.18459	NA	0.903973	NA	3.08856	NA	10.1139
TS-549	15.3333	19.25	26.5	27	2.94	2.21	3.135	3.585	0.16	0.105	0.216667	0.0816667	2.18	1.205	1.535	1.695	NA	NA	NA	0.273333	NA	NA	NA	NA	NA	NA	NA	NA
TS-55	NA	NA	NA	NA	NA	NA	NA	NA	0.22	NA	NA	NA	NA	NA	NA	NA	NA	NA	NA	NA	NA	NA	NA	NA	NA	NA	NA	NA
TS-550	NA	NA	NA	NA	NA	NA	NA	NA	0.43	0.15	0.015	0.09	NA	NA	NA	NA	0.625	0.28	0.36	0.2575	NA	NA	NA	NA	NA	NA	NA	NA
TS-552	15.75	15.6	33.2	22.55	3.07	2.835	13.065	3.625	0.3075	0.1825	0.3	0.085	2.895	2.45	2.58	2.11	0.59	0.375	1.74	0.4675	NA	NA	NA	NA	NA	NA	NA	NA
TS-555	22.2	17.35	25.7	NA	3.485	3.82	5.89	NA	NA	0.0975	0.11	0.064	0.795	2.085	1.95	NA	NA	0.3225	NA	0.416	NA	NA	NA	NA	NA	NA	NA	NA
TS-557	17.7333	14	18.7	25.25	2.20667	2.21	3.305	3.47	0.22	0.0825	0.015	0.09	1.13333	1.375	1.645	1.165	0.646667	0.27	0.3125	0.726667	NA	NA	NA	NA	NA	NA	NA	NA
TS-558	13.75	14.55	21.3	NA	2.86	2.74	15.18	NA	0.243333	0.0866667	0.16	0.116667	0.985	1.115	9.13	NA	0.343333	0.28	0.84	0.443333	NA	NA	NA	NA	NA	NA	NA	NA
TS-559	23.2	13.75	37.05	24.1	6.985	2.82	16.26	3.535	0.1925	0.116667	0.0566667	0.213333	2.155	1.995	2.88	1.71	0.5875	0.4	0.676667	0.713333	NA	NA	NA	NA	NA	NA	NA	NA
TS-56	23.2	13.75	37.05	24.1	6.985	2.82	16.26	3.535	0.1925	0.116667	0.0566667	0.213333	2.155	1.995	2.88	1.71	0.5875	0.4	0.676667	0.713333	2.66921	2.57959	4.57946	2.77205	7.24867	5.35164	11.7403	12.5014
TS-560	28.3667	13.2	25.5	16.3	6.94333	1.185	5.47	1.11	0.365	0.0433333	0.2225	0.0575	2.08333	1.095	2.915	0.635	0.325	0.176667	0.48	0.19	NA	NA	NA	NA	NA	NA	NA	NA
TS-562	10.95	9.63333	22.25	21.75	2.915	1.52667	7.79	5.1	0.23	0.21	0.115	0.0533333	0.82	0.823333	1.145	0.815	0.295	0.31	0.925	0.33	2.26233	2.85158	4.02384	1.99026	6.28617	4.84184	12.1842	12.487
TS-563	13.5	13.85	10.8	15.9	1.865	1.98	1.37	2.425	0.15	0.0833333	NA	0.0733333	0.57	1.355	0.32	1.41	NA	0.23	0.42	0.363333	NA	NA	NA	NA	NA	NA	NA	NA
TS-564	23.6	16.7	22.9	NA	3.85	2.94	5.97	NA	0.2625	0.116667	0.08	NA	1.275	1.62	1.93	NA	0.3375	0.423333	0.4425	NA	NA	NA	NA	NA	NA	NA	NA	NA
TS-565	13.5333	10.3	17.4	14.2	1.95	1.675	1.905	1.99	0.28	0.04	0.0733333	0.04	1.05333	1.2	1.165	1.225	0.27	0.21	0.22	0.45	NA	NA	NA	NA	NA	NA	NA	NA
TS-566	19.5	15.15	17	14.75	2.825	2.435	2.945	1.75	0.36	0.205	NA	0.165	1.385	1.82	1.5	1.25	0.56	0.61	0.225	0.345	NA	NA	NA	NA	NA	NA	NA	NA
TS-57	6.1	9	17.35	11.15	0.736667	1.015	1.885	1.61	0.223333	NA	NA	NA	0.403333	0.77	0.89	0.745	0.473333	NA	0.293333	0.255	2.79427	2.8367	3.27103	2.06689	6.06529	4.90359	12.3585	12.4055
TS-570	19.85	10	11.75	17.8	3.28	1.315	1.815	3.025	0.193333	0.126667	NA	0.04	1.435	0.84	0.88	2.185	0.216667	0.333333	0.4	0.225	2.27025	2.58035	3.57476	2.65609	5.84501	5.23645	12.2845	12.5767
TS-572	19.85	10	11.75	17.8	3.28	1.315	1.815	3.025	0.193333	0.126667	NA	0.04	1.435	0.84	0.88	2.185	0.216667	0.333333	0.4	0.225	2.54804	2.41059	3.06566	1.35411	5.61371	3.7647	12.5773	11.8959
TS-573	NA	NA	NA	NA	NA	NA	NA	NA	NA	0.0985714	0.156667	0.058	NA	NA	NA	NA	NA	0.26	NA	0.338	NA	NA	NA	NA	NA	NA	NA	NA
TS-574	18	9.6	8.8	NA	2.95	1.90333	1.075	NA	0.295	0.095	0.00333333	0.15	1.23	1.27667	0.655	NA	0.41	0.275	0.186667	0.715	NA	NA	NA	NA	NA	NA	NA	NA
TS-576	18	14	27.5	NA	2.41	2.175	3.32	NA	0.11	0.113333	0.36	0.173333	0.83	1.315	1.23	NA	0.286667	0.466667	1.74	0.813333	2.79374	2.14598	2.86155	1.10278	5.65528	3.24876	12.5495	12.1176
TS-577	18	14	27.5	NA	2.41	2.175	3.32	NA	0.11	0.113333	0.36	0.173333	0.83	1.315	1.23	NA	0.286667	0.466667	1.74	0.813333	2.71192	2.57651	3.84185	1.48235	6.55376	4.05886	12.094	12.7571
TS-579	18	14	27.5	NA	2.41	2.175	3.32	NA	0.11	0.113333	0.36	0.173333	0.83	1.315	1.23	NA	0.286667	0.466667	1.74	0.813333	2.74378	2.78331	3.78523	3.02871	6.52901	5.81202	12.3262	12.5594
TS-580	14.75	6.5	15.05	23.35	2.125	0.98	2.22	4.195	0.0366667	0.1	0.14	0.0533333	1.03	0.55	1.13	1.625	0.403333	0.44	1.12	0.363333	3.09741	2.41013	2.83185	0.96728	5.92925	3.37741	12.3799	8.83394
TS-581	14.75	6.5	15.05	23.35	2.125	0.98	2.22	4.195	0.0366667	0.1	0.14	0.0533333	1.03	0.55	1.13	1.625	0.403333	0.44	1.12	0.363333	2.77385	2.05588	2.82213	1.17331	5.59598	3.22919	12.4604	12.4632
TS-582	NA	NA	NA	NA	NA	NA	NA	NA	NA	0.1025	0.113333	0.06	NA	NA	NA	NA	NA	0.2975	0.29	0.283333	NA	NA	NA	NA	NA	NA	NA	NA
TS-585	20.8	NA	15	17.85	5.02667	NA	2.125	2.945	0.196667	0.0483333	0.034	0.03	1.33333	NA	0.985	2.015	0.32	0.218333	0.508	0.306667	2.99079	2.59477	5.03379	1.67045	8.02457	4.26522	11.4251	12.3492
TS-586	24.75	13.4	NA	NA	5.435	2.09	NA	NA	NA	NA	NA	NA	1.68	2.265	NA	NA	NA	NA	NA	NA	NA	NA	NA	NA	NA	NA	NA	NA
TS-587	15.9	10.3	3.25	31.2	2.04	1.39	2.245	6.525	0.243333	0.113333	0.045	0.03	1.24	0.71	0.545	2.005	0.4	0.226667	0.395	0.96	NA	NA	NA	NA	NA	NA	NA	NA
TS-588	15.9	10.3	3.25	31.2	2.04	1.39	2.245	6.525	0.243333	0.113333	0.045	0.03	1.24	0.71	0.545	2.005	0.4	0.226667	0.395	0.96	2.58691	2.54385	3.72151	2.47207	6.30842	5.01592	12.0495	12.4753
TS-589	18.15	19.4	26.2	24.8	5.68	4.025	4.685	6.93	0.393333	0.11	0.286667	0.1725	1.82	1.375	2.255	2.75	0.613333	0.33	0.706667	0.435	NA	NA	NA	NA	NA	NA	NA	NA
TS-59	18.15	19.4	26.2	24.8	5.68	4.025	4.685	6.93	0.393333	0.11	0.286667	0.1725	1.82	1.375	2.255	2.75	0.613333	0.33	0.706667	0.435	2.73673	2.40261	4.20912	1.91039	6.94585	4.31299	11.8575	12.9735
TS-593	24	24.2	17.4	28.85	2.15	3.29	1.38667	4.225	0.1775	0.074	0.0875	0.01	0.95	2.765	0.653333	2.715	0.3725	0.342	0.6475	0.38	2.69425	2.20613	4.13268	1.49171	6.82693	3.69785	11.8693	13.1883
TS-594	16.15	13	NA	NA	2.78	1.41	NA	NA	0.57	0.115	NA	NA	1.305	1.31	NA	NA	NA	NA	0.76	0.24	NA	NA	NA	NA	NA	NA	NA	NA
TS-595	12.95	9.56667	7.70667	10.6	2.2	1.71333	1.23333	2.17	0.61	0.0966667	0.0766667	0.05	3.305	1.77	1.32333	1.38	0.48	0.18	0.283333	0.426667	NA	2.49829	NA	1.26028	NA	3.75857	NA	11.6946
TS-596	NA	NA	NA	NA	NA	NA	NA	NA	0.19	0.13	NA	0.0333333	NA	NA	NA	NA	0.326667	0.316667	NA	0.366667	NA	NA	NA	NA	NA	NA	NA	NA
TS-598	NA	NA	NA	NA	NA	NA	NA	NA	0.19	0.13	NA	0.0333333	NA	NA	NA	NA	0.326667	0.316667	NA	0.366667	NA	2.54605	NA	2.92203	NA	5.46808	NA	12.3427
TS-599	20.65	23.55	NA	22.1	3.325	5.79	NA	2.74	0.206667	0.12	0.13	0.0333333	1.2	2.245	NA	1.31	0.3	0.353333	0.616667	0.193333	2.65083	2.81172	4.74795	1.48404	7.39878	4.29576	11.3777	12.6185
TS-6	14.7	9.95	18.25	12.45	3.26	1.29	3.35	1.665	0.255	0.105	NA	0.04	1.9	1.86	1.85	0.78	0.485	0.395	0.123333	0.263333	NA	2.64226	NA	2.21927	NA	4.86153	NA	12.621
TS-600	NA	NA	NA	NA	NA	NA	NA	NA	0.0566667	NA	NA	NA	NA	NA	NA	NA	NA	NA	NA	NA	NA	NA	NA	NA	NA	NA	NA	NA
TS-601	NA	NA	NA	NA	NA	NA	NA	NA	0.0566667	NA	NA	NA	NA	NA	NA	NA	NA	NA	NA	NA	NA	2.84526	NA	1.98799	NA	4.83325	NA	12.8477
TS-604	19.6	19.75	19.9	19.25	2.72	3.305	2.725	3.105	0.1675	0.115	0.095	0.095	0.935	1.12	1.56	2.075	0.2425	0.49	0.44	0.54	2.13615	2.65972	3.2154	1.24208	5.35155	3.90179	12.4485	10.9903
TS-61	NA	NA	NA	NA	NA	NA	NA	NA	0.09	NA	NA	NA	NA	NA	NA	NA	0.316667	NA	NA	NA	2.69297	3.10202	4.54901	1.74532	7.24198	4.84734	11.5662	11.6021
TS-611	14.7	12.95	17.7	16.1	2.335	2.265	3.94	3.025	0.416667	0.465	0.1625	0.105	1.465	2.095	3.905	1.855	0.39	0.66	0.325	0.31	NA	NA	NA	NA	NA	NA	NA	NA
TS-612	18.75	16.4	21.2	30.75	3.11	2.125	3.56	6.375	NA	0.0666667	0.125	0.0833333	1.27	2.8	2.225	1.27	NA	0.226667	0.4375	0.48	NA	3.12781	NA	2.47062	NA	5.59843	NA	12.476
TS-614	23.95	13.65	35.25	15.75	4.14	1.685	12.035	1.76	0.0533333	0.03	0.0666667	NA	0.605	0.695	1.91	1.02	0.36	0.28	0.596667	0.47	NA	NA	NA	NA	NA	NA	NA	NA
TS-615	30.2	12.7	20.45	13.25	13.655	2.105	3.96	1.8	NA	0.0833333	0.03	0.005	1.035	1.43	2.005	0.345	NA	0.233333	0.24	0.395	NA	NA	NA	NA	NA	NA	NA	NA
TS-616	20.9	17	14.9333	21.85	3.18	2.00667	1.88667	3.3	0.0875	0.09	0.0566667	0.05	0.99	1.14	1.31	1.54	0.2825	0.78	0.293333	0.325	3.14309	2.95147	2.24228	1.41208	5.38538	4.36355	12.1149	11.6505
TS-617	28.8	14.75	NA	28.05	6.985	1.905	NA	5.405	NA	0.22	0.16	0.1675	1.485	0.87	NA	2.51	NA	0.84	0.9375	0.7	2.72263	3.17017	4.15416	2.32759	6.87679	5.49776	11.8985	12.7275
TS-618	28.8	14.75	NA	28.05	6.985	1.905	NA	5.405	NA	0.22	0.16	0.1675	1.485	0.87	NA	2.51	NA	0.84	0.9375	0.7	2.65613	2.55924	4.80528	2.36214	7.46141	4.92138	11.3996	12.4545
TS-619	NA	NA	NA	NA	NA	NA	NA	NA	0.105	0.106667	0.076	0.1425	NA	NA	NA	NA	0.2675	0.216667	0.46	0.5375	NA	NA	NA	NA	NA	NA	NA	NA
TS-62	19.8	11.85	10.75	NA	2.15	1.57	2.565	NA	0.233333	NA	0.363333	0.145	0.95	1.29	2.68	NA	0.433333	NA	0.393333	0.6325	2.92441	2.53262	5.30456	1.27832	8.22898	3.81094	11.3059	11.5236
TS-620	18.15	19.75	24.4	27.8	2.635	2.275	2.11	3.195	0.125	NA	0.16	0.12	0.965	0.975	1.06	1.28	NA	NA	NA	NA	NA	NA	NA	NA	NA	NA	NA	NA
TS-621	18.25	20.05	10.3	19.75	4.37	2.91	2.22	3.14	0.0333333	0.215	0.355	0.11	0.845	1.635	2.825	2.035	0.386667	0.45	1.13	0.363333	2.66698	2.8588	4.3994	2.51264	7.06638	5.37144	11.6588	12.3934
TS-622	26.95	12.8	19.9	21.9	8.215	1.89667	2.01	2.305	0.1475	0.123333	0.05	NA	0.945	1.4	1.325	1.155	0.4725	0.283333	0.63	0.26	NA	NA	NA	NA	NA	NA	NA	NA
TS-623	25	20.05	35.25	37.45	3.48	2.42	5.64	6.22	0.075	0.128	0.05	0.075	2.165	1.7	0.98	0.505	0.3825	0.514	NA	0.59	NA	NA	NA	NA	NA	NA	NA	NA
TS-625	NA	NA	NA	NA	NA	NA	NA	NA	0.163333	0.0566667	0.08	0.1025	NA	NA	NA	NA	0.183333	0.156667	0.4	NA	NA	NA	NA	NA	NA	NA	NA	NA
TS-626	21.25	14.75	NA	NA	2.6	1.46	NA	NA	0.183333	0.07	0.0325	NA	1.705	1.14	NA	NA	0.343333	0.17	0.3275	NA	NA	NA	NA	NA	NA	NA	NA	NA
TS-628	21.25	14.75	NA	NA	2.6	1.46	NA	NA	0.183333	0.07	0.0325	NA	1.705	1.14	NA	NA	0.343333	0.17	0.3275	NA	1.71586	3.09629	3.17994	1.69289	4.89581	4.78919	12.2506	11.4453
TS-629	18.5	17.7	20.45	18.3	5.595	3.5	2.555	2.65	0.0533333	0.11	0.08	0.08	2.425	1.49	1.375	1.525	0.296667	0.315	0.233333	0.265	NA	NA	NA	NA	NA	NA	NA	NA
TS-63	16.15	17	NA	24.55	1.83	3.515	NA	3.1	0.423333	0.12	0.06	0.045	1.1	2.16	NA	1.59	0.58	0.225	0.85	0.755	NA	NA	NA	NA	NA	NA	NA	NA
TS-630	16.15	17	NA	24.55	1.83	3.515	NA	3.1	0.423333	0.12	0.06	0.045	1.1	2.16	NA	1.59	0.58	0.225	0.85	0.755	2.8974	2.5401	3.00709	2.83041	5.9045	5.37051	12.2976	12.8306
TS-635	16.15	17	NA	24.55	1.83	3.515	NA	3.1	0.423333	0.12	0.06	0.045	1.1	2.16	NA	1.59	0.58	0.225	0.85	0.755	2.94337	2.30617	4.80793	1.12722	7.7513	3.43339	11.5556	11.3778
TS-636	16.15	17	NA	24.55	1.83	3.515	NA	3.1	0.423333	0.12	0.06	0.045	1.1	2.16	NA	1.59	0.58	0.225	0.85	0.755	2.90615	2.60091	5.28495	2.18249	8.19111	4.7834	11.1386	12.7968
TS-637	NA	NA	NA	NA	NA	NA	NA	NA	0.015	0.135	NA	NA	NA	NA	NA	NA	0.275	0.245	0.125	0.34	NA	NA	NA	NA	NA	NA	NA	NA
TS-638	NA	NA	NA	NA	NA	NA	NA	NA	0.015	0.135	NA	NA	NA	NA	NA	NA	0.275	0.245	0.125	0.34	2.75142	3.06497	3.6557	1.63144	6.40712	4.69641	11.9533	11.9562
TS-639	31.5	23	23.45	23.15	9.04	3.435	2.99	4.665	0.3	0.156667	0.055	0.085	1.75	2.25	1.385	1.975	0.773333	0.586667	0.8075	0.99	NA	NA	NA	NA	NA	NA	NA	NA
TS-64	13.45	12	20.75	NA	2.745	1.88	3.125	NA	0.055	0.095	0.09	0.145	0.795	1.215	2.33	NA	0.31	0.19	0.52	0.595	2.73411	2.99554	4.09585	1.39576	6.82996	4.3913	11.9771	11.6287
TS-640	19.25	17.45	18.85	23.55	2.805	3.035	2.99	3.08	0.24	NA	0.02	0.136667	1.7	1.78	1.535	1.94	0.566	NA	0.3225	0.463333	2.5528	1.04649	3.53101	0.421504	6.08381	1.468	12.0672	5.6034
TS-641	23.05	17.35	20	19.5	4.575	1.405	5.62	2.67	0.0866667	0.0525	0.0766667	0.143333	1.13	1.56	0.91	1.88	0.426667	0.195	0.253333	0.39	NA	NA	NA	NA	NA	NA	NA	NA
TS-643	29.8	17.25	26.95	21.75	9.14	1.8	4.75	3.51	0.23	0.39	0.27	0.136667	2.33	1.405	1.89	2.59	0.305	0.82	NA	0.93	NA	2.89238	NA	1.36221	NA	4.25459	NA	11.6953
TS-644	25.7	14.9	NA	19.45	3.69	2.48	NA	2.51	0.25	0.1	0.068	NA	2.515	1.095	NA	1.67	0.493333	0.145	0.324	NA	NA	NA	NA	NA	NA	NA	NA	NA
TS-645	25.7	14.9	NA	19.45	3.69	2.48	NA	2.51	0.25	0.1	0.068	NA	2.515	1.095	NA	1.67	0.493333	0.145	0.324	NA	NA	2.41908	NA	1.07988	NA	3.49896	NA	10.5755
TS-646	25.5	14	27	21	7.1	2.01	6.025	3.925	0.455	0.0525	0.0266667	0.05	2.12	1.34	1.135	1.425	0.415	0.2625	0.436667	0.39	1.72894	2.65782	3.09822	1.12846	4.82716	3.78628	12.5094	10.4
TS-647	7.45	NA	NA	NA	1.27	NA	NA	NA	NA	NA	NA	NA	0.59	NA	NA	NA	NA	NA	NA	NA	NA	NA	NA	NA	NA	NA	NA	NA
TS-648	7.45	NA	NA	NA	1.27	NA	NA	NA	NA	NA	NA	NA	0.59	NA	NA	NA	NA	NA	NA	NA	2.80873	2.80636	3.32047	1.56894	6.1292	4.3753	12.1082	12.379
TS-65	14.05	14.5	24.5	16.0333	1.96	2.795	3.395	0.536667	0.0933333	0.0675	0.008	NA	1.08	1.135	0.39	0.513333	0.453333	0.38	0.276	NA	NA	2.65534	NA	1.21969	NA	3.87504	NA	11.2755
TS-650	14.05	14.5	24.5	16.0333	1.96	2.795	3.395	0.536667	0.0933333	0.0675	0.008	NA	1.08	1.135	0.39	0.513333	0.453333	0.38	0.276	NA	2.58166	2.5843	2.4097	2.00944	4.99136	4.59374	12.6392	12.6246
TS-652	14.05	14.5	24.5	16.0333	1.96	2.795	3.395	0.536667	0.0933333	0.0675	0.008	NA	1.08	1.135	0.39	0.513333	0.453333	0.38	0.276	NA	NA	2.08576	NA	0.881113	NA	2.96688	NA	11.6642
TS-653	29.15	22	22.05	24.25	10.44	2.605	2.84	3.26	0.23	0.0833333	0.22	0.045	1.285	1.425	1.395	1.52	0.326667	0.573333	0.57	0.47	NA	NA	NA	NA	NA	NA	NA	NA
TS-654	32.5	16.9	27.65	22.95	14.14	1.64	3.76	2.525	0.08	0.0575	0.045	0.0125	0.89	1.075	2.725	1.145	0.705	0.18	0.4975	0.38	3.04257	1.62306	5.20388	0.633725	8.24644	2.25679	11.2223	7.84458
TS-656	16.7	NA	11.55	23.25	1.805	NA	1.905	3.52	0.1675	NA	0.0766667	0.11	1.15	NA	1.16	1.665	0.38	NA	0.84	NA	1.98127	2.06399	3.56111	1.47335	5.54238	3.53734	12.2323	12.6683
TS-657	16.7	NA	11.55	23.25	1.805	NA	1.905	3.52	0.1675	NA	0.0766667	0.11	1.15	NA	1.16	1.665	0.38	NA	0.84	NA	1.97116	2.36655	3.02127	1.34053	4.99243	3.70708	12.5956	12.088
TS-658	15.55	17.5	15.25	30.5	3.78	2.865	1.805	5.87	0.4725	0.195	0.0875	0.1575	1.5	3.465	1.52	2.87	0.59	0.375	0.2725	0.5125	NA	NA	NA	NA	NA	NA	NA	NA
TS-66	13.6	15.6	19.25	16.45	3.085	3.25	2.88	2.43	0.06	0.045	NA	0.035	1.345	1.575	1.085	1.395	0.4	0.15	0.295	0.695	NA	NA	NA	NA	NA	NA	NA	NA
TS-660	17.25	12.75	13.75	16.5	2.17	1.235	1.855	3.68	NA	0.06	0.09	0.065	0.94	0.965	1.41	2.525	NA	0.245	0.316667	0.465	2.65456	3.08056	4.30581	1.94924	6.96036	5.02981	11.7756	12.3705
TS-663	16.5	17	19.25	26.55	3.09	2.16	2.415	3.445	0.385	0.0866667	0.095	0.135	1.025	1.685	1.67	2.015	NA	0.266667	0.39	0.595	2.71055	2.82187	4.1039	2.00017	6.81445	4.82204	11.8871	12.5252
TS-664	19.55	16.95	NA	17.9	3.61	2.63	NA	1.725	0.143333	0.09	NA	0.685	0.65	1.665	NA	0.965	0.233333	0.2275	NA	0.116667	NA	NA	NA	NA	NA	NA	NA	NA
TS-665	NA	NA	NA	NA	NA	NA	NA	NA	0.265	0.14	0.01	0.126667	NA	NA	NA	NA	0.3975	0.355	NA	0.45	2.36794	3.12403	1.23544	1.76341	3.60338	4.88744	12.682	12.0908
TS-667	9.05	8.66667	8.3	10.45	3.885	2.12333	1.425	1.765	NA	0.13	0.05	0.04	2.56	0.706667	0.705	0.84	NA	0.55	0.405	0.375	2.94725	2.84311	4.94955	1.62742	7.8968	4.47053	11.4942	12.2524
TS-668	23.2	15.3	NA	NA	3.065	1.815	NA	NA	0.1125	0.16	0.275	0.19	2.005	1.4	NA	NA	0.525	NA	0.52	0.885	1.45657	3.06846	2.69199	1.52234	4.14857	4.5908	12.6315	11.446
TS-669	15	24	NA	12.5	1.64	1.875	NA	2.045	0.2975	NA	0.0866667	NA	1.24	1.36	NA	1.405	NA	NA	0.386667	0.51	NA	NA	NA	NA	NA	NA	NA	NA
TS-67	20.5	21.7	22.3	30.85	2.38	3.06	3.855	4.725	0.171667	0.193333	0.185	0.11	1.155	2.055	1.93	1.545	0.466667	0.57	0.55	0.5875	NA	NA	NA	NA	NA	NA	NA	NA
TS-670	24.75	13.25	17.6	14.85	5.48	2.17	6.12	2.72	0.234	0.11	0.07	0.103333	2.37	2.21	3.505	2.145	0.514	0.246667	0.295	0.34	2.23661	2.61415	4.05859	1.85911	6.2952	4.47326	11.7844	12.9324
TS-671	24.75	13.25	17.6	14.85	5.48	2.17	6.12	2.72	0.234	0.11	0.07	0.103333	2.37	2.21	3.505	2.145	0.514	0.246667	0.295	0.34	2.3881	2.64838	2.31994	1.26192	4.70804	3.9103	12.7851	11.6291
TS-679	20.55	12.25	16.5	20.15	2.555	1.585	2.965	2.225	0.1925	0.102	NA	0.1425	1.55	1.73	1.23	1.405	0.3	0.27	0.57	0.3975	NA	NA	NA	NA	NA	NA	NA	NA
TS-680	28.7	17.6	23.7333	21.65	9.125	1.86	4.92333	2.99	0.2	0.0675	0.33	0.062	1.475	0.855	1.09667	1.58	0.29	0.1775	0.62	0.264	2.93048	2.71637	5.15768	1.35877	8.08816	4.07513	11.2329	11.5488
TS-687	23.6333	21.95	22.4	26.25	3.14333	2.565	3.58	3.835	0.24	0.1625	0.075	0.07	1.51667	1.185	0.79	1.35	0.656667	0.83	1.0625	0.856667	3.1257	2.19688	2.78725	0.901122	5.91295	3.098	12.6516	9.76142
TS-69	21	13.4	21.55	24.15	1.88	2.655	3.33	3.3	0.26	0.13	0.04	0.113333	3.76	1.625	2.255	2.11	0.583333	0.266667	0.2525	0.586667	2.58013	2.61903	2.5444	1.64613	5.12453	4.26516	12.549	13.0197
TS-697	NA	NA	NA	NA	NA	NA	NA	NA	0.05	0.07	0.07	0.05	NA	NA	NA	NA	0.385	0.22	0.293333	0.366667	2.03726	2.61502	1.95386	1.69974	3.99112	4.31477	12.7881	12.6653
TS-698	NA	NA	NA	NA	NA	NA	NA	NA	0.05	0.07	0.07	0.05	NA	NA	NA	NA	0.385	0.22	0.293333	0.366667	2.82779	1.88193	1.68089	0.783699	4.50868	2.66563	12.4086	9.86438
TS-7	16.9	7.5	13.05	13.7	4.445	1.055	2.045	2.125	0.263333	0.17	0.04	0.005	1.935	0.63	1.45	1.275	0.503333	0.97	NA	0.275	NA	NA	NA	NA	NA	NA	NA	NA
TS-70	16.9	7.5	13.05	13.7	4.445	1.055	2.045	2.125	0.263333	0.17	0.04	0.005	1.935	0.63	1.45	1.275	0.503333	0.97	NA	0.275	4.91918	2.39563	2.41156	0.913397	7.33074	3.30903	10.5197	8.51564
TS-700	16.9	7.5	13.05	13.7	4.445	1.055	2.045	2.125	0.263333	0.17	0.04	0.005	1.935	0.63	1.45	1.275	0.503333	0.97	NA	0.275	3.10948	2.56528	3.30313	1.29879	6.41261	3.86408	12.3041	12.4222
TS-701	24.75	14.75	16.8	21.25	4.905	1.225	2.395	2.36	NA	0.0733333	0.0333333	NA	1.85	0.84	1.97	1.01	NA	0.293333	0.28	NA	2.09062	2.78053	3.84556	1.44299	5.93617	4.22353	11.9799	12.1681
TS-702	NA	NA	NA	NA	NA	NA	NA	NA	0.1	0.125	0.02	0.02	NA	NA	NA	NA	0.3375	NA	NA	0.25	2.84642	2.78335	2.07143	2.82542	4.91785	5.60877	12.7824	12.2299
TS-740	15.5	5.03333	7.2	11.5	5.595	0.936667	1.79	1.69	0.0475	0.0425	0.26	0.07	2.075	1.09333	0.915	1.37	0.15	0.1375	1.27	0.43	2.46505	2.74203	3.4629	1.34383	5.92795	4.08586	12.1479	11.2966
TS-75	26.75	10.55	28.4	19.5	8.81	1.355	7.795	2.95	0.163333	0.0833333	0.266667	NA	0.775	1.05	3.275	1.96	NA	0.25	0.463333	0.44	2.42231	2.56936	4.44024	2.29964	6.86255	4.869	11.8064	12.3646
TS-77	19.9	NA	NA	NA	6.05	NA	NA	NA	NA	NA	NA	NA	3.39	NA	NA	NA	NA	NA	NA	NA	2.64108	3.0675	2.23572	1.82883	4.8768	4.89632	12.7157	12.129
TS-78	24	12.4	19.05	21.95	4.05	1.47	3.045	3.25	0.165	0.0833333	0.064	0.103333	1.26	0.905	1.755	2.515	0.5075	0.186667	0.202	0.376667	NA	2.31996	NA	0.96892	NA	3.28888	NA	10.7256
TS-79	32.5333	24.2	23.55	28.05	12.4333	4.895	5.71	5.255	0.115	0.08	0.0166667	NA	2.23333	2.53	1.135	1.25	0.54	0.29	0.68	0.71	NA	NA	NA	NA	NA	NA	NA	NA
TS-8	19.55	10.5	25.05	20	3.025	1.59	3.715	2.92	0.19	0.052	0.045	0.125	1.36	1.26	2.395	2.03	0.37	0.294	0.315	0.58	2.56418	2.53571	2.52973	1.28309	5.09391	3.8188	12.2434	10.1682
TS-81	21.9	18.05	NA	26.15	5.3	2.305	NA	2.335	NA	NA	NA	NA	1.15	0.975	NA	0.84	NA	NA	NA	NA	NA	NA	NA	NA	NA	NA	NA	NA
TS-83	21.15	13	NA	12.05	3.65	2.745	NA	0.975	1.24	0.11	NA	0.0266667	1.25	4.66	NA	0.53	1.64	0.26	0.41	0.21	NA	NA	NA	NA	NA	NA	NA	NA
TS-84	25.2	16.75	20.45	19.55	3.41	1.475	4.045	2.41	0.225	0.13	0.035	0.046	0.46	1.075	0.75	1.175	0.52	0.28	0.235	0.284	NA	NA	NA	NA	NA	NA	NA	NA
TS-87	25.2	16.75	20.45	19.55	3.41	1.475	4.045	2.41	0.225	0.13	0.035	0.046	0.46	1.075	0.75	1.175	0.52	0.28	0.235	0.284	2.26443	3.15098	3.97961	2.18771	6.24404	5.33869	11.8482	12
TS-88	24	14.6	17.25	13.55	6.68	2.59	4.18	2.195	NA	0.415	0.1575	0.195	2.075	2.095	2.805	2.07	NA	0.565	0.35	0.3	NA	NA	NA	NA	NA	NA	NA	NA
TS-89	18.5	10.45	11.15	16.75	4.7	1.87	2.14	5.5	0.655	0.0825	0.0866667	0.15	1.74	1.69	1.87	2.215	0.6	0.2975	0.206667	0.4	NA	NA	NA	NA	NA	NA	NA	NA
TS-9	NA	NA	NA	NA	NA	NA	NA	NA	0.025	0.066	0.135	0.11	NA	NA	NA	NA	0.2975	0.308	0.605	0.53	2.24901	3.07079	4.07282	2.97583	6.32182	6.04661	11.86	12.221
TS-90	10.75	NA	NA	NA	1.72	NA	NA	NA	0.11	NA	NA	NA	0.72	NA	NA	NA	NA	NA	NA	NA	NA	NA	NA	NA	NA	NA	NA	NA
TS-91	NA	NA	NA	NA	NA	NA	NA	NA	0.2525	0.176667	0.056	0.07	NA	NA	NA	NA	0.285	0.786667	0.848	0.646667	2.71722	2.57681	4.01367	1.36656	6.73089	3.94337	12.0868	12.0025
TS-92	NA	NA	NA	NA	NA	NA	NA	NA	0.2525	0.176667	0.056	0.07	NA	NA	NA	NA	0.285	0.786667	0.848	0.646667	3.36183	3.11799	4.23933	2.92787	7.60116	6.04586	11.6789	12.5206
TS-93	21.25	14.35	14.2	11.6333	3.785	1.96	2.24	2.32333	0.2075	0.095	0.126667	0.0666667	2.855	1.785	1.79333	1.75333	0.4975	0.2575	0.646667	0.27	NA	NA	NA	NA	NA	NA	NA	NA
TS-94	28.2	22.75	25.3	15.45	8.825	3.465	2.405	1.365	0.152	0.26	NA	0.055	1.32	1.08	1.94	0.81	0.244	0.356667	0.595	0.46	NA	NA	NA	NA	NA	NA	NA	NA
TS-95	10.5	12.35	15.25	16.1	2.49667	1.59	2.105	3.48	0.0525	0.065	0.035	0.15	0.89	0.91	0.77	2.48333	0.2275	0.285	1.025	0.545	NA	NA	NA	NA	NA	NA	NA	NA
TS-96	NA	NA	NA	NA	NA	NA	NA	NA	NA	0.06	0.07	NA	NA	NA	NA	NA	NA	0.25	0.83	NA	3.1035	2.51296	2.83436	1.32361	5.93786	3.83657	12.2095	12.6257
TS-98	26.05	14.75	23.15	25.6	3.625	1.475	2.735	3.16	0.07	0.09	0.0466667	0.0266667	2.245	1.32	2.345	1.915	0.386667	0.245	0.25	0.33	NA	NA	NA	NA	NA	NA	NA	NA
bm1	18.5	NA	17.9	NA	2.22	NA	2.315	NA	0.12	0.02	0.0233333	NA	0.255	NA	1.25	NA	0.113333	0.0833333	0.176667	0.193333	NA	NA	NA	NA	NA	NA	NA	NA
bm3	18.5	NA	17.9	NA	2.22	NA	2.315	NA	0.12	0.02	0.0233333	NA	0.255	NA	1.25	NA	0.113333	0.0833333	0.176667	0.193333	2.43972	2.84346	4.08329	2.80189	6.52301	5.64535	11.8951	12.5392
db1	23.3	5.5	32.25	7.65	3.375	1.285	9.985	2.205	0.21	0.12	0.09	0.06	1.985	1.325	2.23	1.625	0.2725	0.28	0.66	0.535	NA	NA	NA	NA	NA	NA	NA	NA
db2	20.35	11.65	20.8	19	3.9	2.04	2.395	2.03	0.14	0.1	0.266667	0.143333	1.905	1.36	1.72	0.74	0.375	0.328	0.26	0.663333	2.94844	3.15828	4.77858	1.87049	7.72702	5.02877	11.5372	12.1491
db3	12.8	12.75	14.2	12.8	1.805	2.145	1.375	0.995	0.005	NA	0.035	NA	1.15	1.105	0.76	0.24	0.155	NA	NA	0.555	2.74786	3.09903	3.6784	2.63476	6.42626	5.7338	11.9731	12.2464
db4	26.1	23.7667	25.05	28	8.165	7.15667	4.225	4.095	0.2625	x	0.176	0.11	1.6	5.61	3.835	2.01	0.4575	0.315	0.756	0.863333	2.36917	2.58365	0.989046	1.43124	3.35821	4.01489	10.206	12.2262
db5-1	16.9	10.5	12.75	21.2	3.18	1.225	2.485	2.44	NA	NA	NA	NA	0.61	1.24	1.745	1.27	NA	NA	NA	NA	3.05825	2.8749	3.01625	1.87564	6.07449	4.75054	12.3537	12.6582
db6	21.25	15	18.75	18.4	3.125	1.965	4.2	3	0.135	0.143333	0.085	0.0933333	0.93	1.28	2.51	2.12	0.245	0.32	0.47	0.74	2.54897	2.55649	3.40395	1.33193	5.95291	3.88842	12.2539	12.1667
db7	30.1	17.5	31.25	21.45	14.745	3.92	16.92	2.765	0.13	0.105	0.115	NA	1.66	1.59	2.635	2.15	0.83	0.445	0.41	0.9	NA	2.58477	NA	2.02949	NA	4.61426	NA	12.5142
guang22	NA	NA	NA	NA	NA	NA	NA	NA	0.186667	0.08	0.1825	0.04	NA	NA	NA	NA	0.41	0.218	0.3925	0.2375	NA	NA	NA	NA	NA	NA	NA	NA
guang8	23.1	14.5	24.15	19.75	4.035	2.665	6.565	2.52	0.135	0.173333	0.15	0.0742857	1.3325	1.26	3.475	1.55	0.361667	0.666667	0.433333	0.438571	NA	NA	NA	NA	NA	NA	NA	NA
ls1	22.75	18	30	21.7	4.35	3.095	17.655	2.645	NA	0.11	0.054	0.1775	4.115	2.37	2.31	1.52	NA	0.33	0.26	0.735	2.14394	2.55544	3.87375	2.4744	6.0177	5.02984	11.8428	12.5083
ls10	13.4	10.55	15.9667	15.55	2.725	2.165	2.57	2.725	0.253333	0.133333	0.07	0.11	1.72	1.04	2.94333	1.97	0.426667	0.27	0.225	0.32	2.95433	2.4208	5.42552	1.45332	8.37985	3.87412	11.2228	12.6948
ls2	13.4	10.55	15.9667	15.55	2.725	2.165	2.57	2.725	0.253333	0.133333	0.07	0.11	1.72	1.04	2.94333	1.97	0.426667	0.27	0.225	0.32	2.70589	2.84924	4.17971	1.76066	6.8856	4.6099	11.9488	12.3218
ls5	13.4	10.55	15.9667	15.55	2.725	2.165	2.57	2.725	0.253333	0.133333	0.07	0.11	1.72	1.04	2.94333	1.97	0.426667	0.27	0.225	0.32	2.98566	2.83704	4.20675	1.71663	7.19241	4.55367	11.8504	12.0693
ls7	13.4	10.55	15.9667	15.55	2.725	2.165	2.57	2.725	0.253333	0.133333	0.07	0.11	1.72	1.04	2.94333	1.97	0.426667	0.27	0.225	0.32	5.10849	3.09467	5.51922	2.22132	10.6277	5.31599	10.9073	12.0248
ls9	13.4	10.55	15.9667	15.55	2.725	2.165	2.57	2.725	0.253333	0.133333	0.07	0.11	1.72	1.04	2.94333	1.97	0.426667	0.27	0.225	0.32	3.30243	2.66762	4.91966	1.23625	8.22209	3.90387	11.4565	11.0985
np1	13.4	10.55	15.9667	15.55	2.725	2.165	2.57	2.725	0.253333	0.133333	0.07	0.11	1.72	1.04	2.94333	1.97	0.426667	0.27	0.225	0.32	2.3376	2.55672	3.13029	1.11409	5.46789	3.67082	12.4919	10.9782
np2	16.2667	11.9	24.1	16.55	2.27667	1.705	6.95	2.525	0.09	0.0933333	0.0466667	NA	1.74	0.94	1.97	1.61	0.575	0.253333	0.526667	0.645	2.20963	2.37021	2.90371	1.36753	5.11334	3.73774	12.6011	11.9391
np3	16.2667	11.9	24.1	16.55	2.27667	1.705	6.95	2.525	0.09	0.0933333	0.0466667	NA	1.74	0.94	1.97	1.61	0.575	0.253333	0.526667	0.645	2.75266	2.47541	3.2035	1.16537	5.95617	3.64078	12.2985	11.2325
np4	NA	NA	NA	NA	NA	NA	NA	NA	0.234	0.0814286	0.03	0.055	NA	NA	NA	NA	0.678	0.238571	0.24375	0.308333	2.41812	3.03217	4.11053	3.64254	6.52865	6.67471	11.7076	11.9433
np5	16.7667	14.85	19	17.3	2.06	1.43	1.78	2.38	0.156667	0.27	NA	0.106667	1.11333	0.87	0.835	1.575	0.27	1.06	0.32	0.583333	4.39856	3.2023	3.97788	2.75138	8.37644	5.95368	11.9144	12.5916
np6	16.7667	14.85	19	17.3	2.06	1.43	1.78	2.38	0.156667	0.27	NA	0.106667	1.11333	0.87	0.835	1.575	0.27	1.06	0.32	0.583333	2.99252	1.94597	4.16191	1.94191	7.15443	3.88788	11.7667	13.0137
pl1	15.0667	17	11	17.55	2.45	2.125	1.21	2.46	0.32	0.075	NA	NA	1.40333	1.84	0.685	1.27	0.55	0.2675	1.2	0.383333	NA	NA	NA	NA	NA	NA	NA	NA
pl2	21.4333	11.95	13.25	23.6	4.71333	1.56	1.435	3.37	0.085	0.05	NA	0.0366667	1.04667	1.05	0.69	0.91	0.745	0.126	0.203333	0.313333	2.11718	2.47199	3.93323	3.43982	6.05041	5.91182	11.9442	12.2111
pl3	30.7	11	24.55	24.8	4.975	1.23	5.36	2.815	0.1375	0.133333	0.0633333	0.0166667	1.215	1.025	1.845	1.35	NA	0.626667	NA	0.473333	2.07615	3.12206	2.32256	1.95353	4.39871	5.07558	12.7486	11.9708
pl4	16	17.2667	24.55	14.7	2.06	4.11333	8.465	2.25	0.2	0.1	0.045	0.09	0.91	2.14	4.235	1.24	0.61	0.27	0.345	0.393333	2.92936	2.52632	5.13879	2.63323	8.06815	5.15955	11.3732	12.2636
pl5	10.1	8.76667	6.6	9.3	1.32667	1.23667	0.88	1.11	0.166667	0.085	0.03	0.0333333	0.686667	0.763333	0.34	0.53	0.186667	0.36	NA	0.19	NA	NA	NA	NA	NA	NA	NA	NA
pl6	18.5	11.7	18.4	18.7	5.355	1.975	2.63	3.445	0.24	0.17	NA	0.11	1.155	1.85	3.03	3.065	0.2525	0.3325	NA	0.251667	2.4112	2.50472	4.38584	0.973562	6.79704	3.47828	11.6721	9.68095
pl7	23.6	13.6	18.5	17.45	3.805	1.74333	3.065	3.38	0.246667	0.193333	0.115	0.18	1.6	0.946667	3.08	3.3	0.756667	0.363333	0.345	0.4	NA	2.42991	NA	1.09789	NA	3.5278	NA	11.3288
pl8	25.75	12.55	38.75	19.65	6.57	2.28	10.93	2.745	0.2	0.0933333	0.09	0.016	0.68	2.365	3.225	1.015	1.4	0.273333	0.64	0.262	2.81925	2.85295	3.16165	2.37697	5.98089	5.22992	12.5077	12.5787
ty1	14.65	11	22	21	1.935	2.01	3.655	3.26	NA	NA	0.0833333	0.048	1.495	1.125	1.335	1.545	NA	NA	0.516667	0.278	NA	NA	NA	NA	NA	NA	NA	NA
ty2	6.35	NA	NA	NA	1.11	NA	NA	NA	0.09	NA	NA	NA	1.16	NA	NA	NA	0.91	NA	NA	NA	1.72173	2.70018	0.684871	1.34544	2.4066	4.04562	10.0343	11.2736
ty3	NA	NA	NA	NA	NA	NA	NA	NA	NA	0.15	0.0566667	NA	NA	NA	NA	NA	NA	0.4	0.256667	0.253333	2.12933	2.43291	1.17788	1.51263	3.3072	3.94554	12.7565	12.8037
ty5	NA	NA	NA	NA	NA	NA	NA	NA	NA	0.15	0.0566667	NA	NA	NA	NA	NA	NA	0.4	0.256667	0.253333	2.45484	2.87347	3.77926	2.02768	6.2341	4.90114	12.0868	12.6524
ty6	19.5	10.0667	10.5	18.05	2.625	1.35	1.1	3.735	0.045	0.06	0.025	0.066	0.29	0.813333	0.656667	1.18	0.64	0.255	0.585	0.264	2.94014	2.90285	4.44553	2.56472	7.38567	5.46757	11.7665	12.6266
yf1	NA	NA	NA	NA	NA	NA	NA	NA	0.0825	0.0775	0.03	NA	NA	NA	NA	NA	0.2525	0.22	0.175	0.345	3.04131	2.80908	5.02942	2.47308	8.07073	5.28216	11.4379	12.6411
yf10	12.3	12	3.6	NA	2.2	2.465	1.63	3.4	0.08	0.085	0.0166667	0.02	0.69	1.43	0.69	1.2	0.133333	0.2075	0.256667	0.35	2.90397	2.22628	5.02173	2.05458	7.9257	4.28085	11.3168	12.6891
yf2	NA	NA	NA	NA	NA	NA	NA	NA	NA	0.0675	0.145	NA	NA	NA	NA	NA	NA	0.2075	0.5	NA	3.08272	2.82504	3.38159	1.66568	6.46431	4.49072	12.2657	12.4126
yf3	19.85	14.4	22.4	22.1	2.99	2.545	2.58	3.48	0.1525	0.0925	0.103333	0.09	0.895	1.01	1.36	1.28	0.4075	0.2275	0.59	0.3025	1.96013	2.33014	3.69878	3.22991	5.65892	5.56005	12.3472	12.4903
yf4	16	NA	18.65	10.05	1.995	NA	2.725	1.845	0.13	0.06	NA	0.06	0.495	NA	2.37	1.47	0.22	0.23	0.9	0.49	2.25079	2.83823	4.04405	1.87515	6.29484	4.71338	11.8627	12.5122
yf5	15.1	12.05	20.2	24.5	2.195	2.175	2.975	6.27	0.09	NA	0.2	0.14	0.985	1.485	1.105	1.96	0.5225	NA	0.346667	1.43	NA	NA	NA	NA	NA	NA	NA	NA
yf6	13.6	13	30	22.7	2.075	1.785	6.195	3.915	0.246667	0.04	0.03	0.0166667	1.26	1.265	1.42	2.02	0.273333	0.1675	0.29	0.443333	2.72334	2.48574	4.29378	3.2834	7.01712	5.76914	11.8891	12.4046
yf7	13.6	13	30	22.7	2.075	1.785	6.195	3.915	0.246667	0.04	0.03	0.0166667	1.26	1.265	1.42	2.02	0.273333	0.1675	0.29	0.443333	2.73264	3.14942	4.33569	2.43988	7.06832	5.5893	12.0181	12.4478
yf8	11.5	6.75	9.9	16	1.33333	0.83	1.87	2.425	0.136667	0.09	0.015	0.0433333	0.38	0.74	1.17	1.295	0.27	0.186667	0.2025	0.34	NA	2.87315	NA	2.70174	NA	5.5749	NA	12.5765
yf9	11.5	6.75	9.9	16	1.33333	0.83	1.87	2.425	0.136667	0.09	0.015	0.0433333	0.38	0.74	1.17	1.295	0.27	0.186667	0.2025	0.34	2.67545	2.76574	4.56474	1.40397	7.24019	4.16971	11.7806	12.3604
zy1	30.2333	23.1	19.65	NA	11.4933	5.965	2.41	NA	0.18	0.255	0.0933333	NA	3.05667	2.475	1.08	NA	0.24	0.535	NA	0.815	2.21964	2.41206	3.69101	1.82719	5.91065	4.23924	11.8352	12.7208
zy10	19.6	15.65	14.1	21.9	5.28	2.45	1.84333	5.625	0.04	0.12	0.042	0.0633333	0.625	1.75	1.56333	2.16	0.235	0.366667	0.25	0.403333	3.36714	3.12809	5.3448	2.83184	8.71194	5.95993	11.418	12.168
zy11	16	9.25	17.9	20.35	2.685	1.495	4.515	2.9	0.124	0.076	0.02	0.0566667	0.42	1.445	1.19	1.86	0.238	0.18	0.3625	0.48	NA	NA	NA	NA	NA	NA	NA	NA
zy12	16	9.25	17.9	20.35	2.685	1.495	4.515	2.9	0.124	0.076	0.02	0.0566667	0.42	1.445	1.19	1.86	0.238	0.18	0.3625	0.48	NA	2.21519	NA	2.04554	NA	4.26074	NA	12.8941
zy2	22.8	11.9	13.1	25.35	5.85	1.885	2.39	3.56	0.28	0.145	0.095	0.04	1.385	1.6	2.45	2.065	0.436667	0.3725	0.33	0.335	2.72099	2.37205	2.03242	1.23837	4.7534	3.61042	12.9653	12.5777
zy3	22.4667	10.1	14.25	17.75	7.27	1.745	4.885	2.355	0.38	0.0566667	0.33	0.0866667	1.30667	1.925	2.69	2.22	0.63	0.29	0.495	0.523333	2.50071	2.56281	3.32585	1.75595	5.82656	4.31876	12.4933	12.673
zy4	22.15	13.15	28.75	24.25	3.7	1.485	3.605	3.53	0.25	0.122	0.08	0.0325	2.065	1.28	1.835	2.17	0.49	0.28	0.343333	0.245	NA	NA	NA	NA	NA	NA	NA	NA
zy5	28.8	14	35.45	17.9	12.185	3.075	15.1	2.495	0.196667	0.16	0.106667	NA	1.45	1.545	2.615	1.81	0.486667	NA	0.573333	0.58	NA	NA	NA	NA	NA	NA	NA	NA
zy6	15.15	16.35	23.7	NA	3.1	2.96	2.505	NA	0.135	0.0875	0.02	NA	1.125	1.005	1.045	NA	0.2375	0.26	0.856667	NA	3.13868	2.45562	4.26796	1.99242	7.40664	4.44804	11.8305	12.7044
zy7	13.45	13.3667	11.5	NA	1.23	1.05333	1.08	NA	0.23	0.06	0.0166667	NA	0.875	0.816667	1.285	NA	0.655	NA	0.226667	NA	2.32351	2.8517	2.79196	1.21685	5.11547	4.06854	12.2851	10.8345
zy8	13.95	6.85	20.75	NA	1.46	0.51	5.44	NA	0.02	0.0375	0.14	0.0533333	0.675	0.585	0.355	NA	0.72	0.15	0.11	0.373333	7.87219	2.48756	5.28864	3.01965	13.1608	5.5072	10.9083	12.3094
zy9	16.15	13.6	8.75	13.85	1.62	2.36	1.595	1.235	0.31	0.0866667	0.0475	0.09	0.865	1.6	1.255	1.11	0.845	0.113333	0.13	0.47	3.01936	2.52497	5.46451	2.68221	8.48387	5.20719	11.5024	12.7494
	NA represents missing phenotypic values.

## Sheet: TableS3
Supplementary Table 3. Summary statistics of 28 phenotypic datasets in different tomato populations.
Trait	ALL				SPIM				SLC				SLL
	Average	Standard deviation	Range	Coefficients of variation (CV)	Average	Standard deviation	Range	Coefficients of variation (CV)	Average	Standard deviation	Range	Coefficients of variation (CV)	Average	Standard deviation	Range	Coefficients of variation (CV)
CK_PH	19.79	6.32	5.17-41.2	0.3195	25.0786	8.98266	9.35-41.2	0.358181	19.2239	6.12628	5.17-39.23	0.318681	19.4834	5.68386	5.68-39.23	0.291728
LN_PH	14.32	4.27	4.75-29.95	0.2978	16.6033	5.88074	4.75-29.95	0.35419	13.6607	3.75917	5.5-23.77	0.27518	14.5389	4.28472	4.28-24.2	0.294707
LP_PH	19.48	6.95	3.25-39.3	0.357	22.6227	8.01868	8.55-37.1	0.354453	19.9548	7.12713	3.6-38.75	0.357163	18.6809	6.54422	6.54-39.3	0.350315
LK_PH	19.55	5.93	6.4-38.85	0.3032	24.0646	7.96848	7.7-36	0.331129	19.0807	5.56703	6.4-38.85	0.291762	19.298	5.65153	5.65-35	0.292855
CK_AFW	4.12	2.96	0.74-19.09	0.7174	5.07315	3.54533	1.41-16.47	0.698842	3.9365	3.05291	0.74-19.09	0.775539	4.13391	2.77475	2.77-19.09	0.671217
LN_AFW	2.22	1.04	0.51-7.91	0.471	1.97187	1.34691	0.54-4.93	0.683062	2.11053	0.962107	0.51-7.16	0.455861	2.3353	1.05179	1.05-7.91	0.450389
LP_AFW	4	3.15	0.52-17.66	0.7884	3.92924	3.50674	1.22-14.47	0.892472	4.20009	3.63066	0.52-17.66	0.864425	3.84715	2.66965	2.67-16.26	0.69393
LK_AFW	3.04	1.4	0.54-9.37	0.4611	3.14438	1.43146	1.05-5.26	0.455246	2.87313	1.33672	0.54-9.06	0.465247	3.16223	1.44403	1.44-9.37	0.45665
CK_ADW	0.2	0.13	0.01-1.24	0.6628	0.207098	0.158494	0.05-0.67	0.76531	0.198102	0.135327	0.01-1.24	0.683116	0.200358	0.127319	0.13-0.8	0.635457
LN_ADW	0.11	0.06	0.02-0.47	0.5052	0.111475	0.0540237	0.04-0.29	0.484625	0.110194	0.0554238	0.02-0.31	0.502966	0.108819	0.0557495	0.06-0.47	0.512315
LP_ADW	0.11	0.13	0.01-1.03	1.1427	0.107239	0.112529	0.01-0.54	1.04933	0.103856	0.133841	0.01-1.03	1.28872	0.123224	0.130475	0.12-1.03	1.05884
LK_ADW	0.08	0.06	0.01-0.69	0.7293	0.0682101	0.0369358	0.01-0.14	0.5415	0.0728251	0.0454895	0.01-0.21	0.624641	0.0847628	0.0662323	0.07-0.69	0.781384
CK_BFW	1.4	0.66	0.14-4.12	0.4754	1.54536	0.780876	0.18-3.42	0.505305	1.2874	0.678166	0.14-4.12	0.526772	1.46361	0.625335	0.63-3.83	0.427254
LN_BFW	1.41	0.66	0.41-5.61	0.4713	1.27993	0.89393	0.53-3.84	0.698419	1.42675	0.71902	0.41-5.61	0.503958	1.41366	0.57947	0.58-3.86	0.409907
LP_BFW	1.71	0.99	0.32-9.13	0.5744	1.72727	0.927367	0.63-4.52	0.536896	1.70163	0.932959	0.34-4.52	0.548274	1.72385	1.03706	1.04-9.13	0.601598
LK_BFW	1.55	0.6	0.24-3.79	0.387	1.23479	0.477561	0.36-2.08	0.386754	1.52618	0.643367	0.24-3.3	0.421554	1.60988	0.567251	0.57-3.79	0.352357
CK_BDW	0.44	0.21	0.11-1.64	0.4679	0.485419	0.171316	0.17-0.88	0.352925	0.445396	0.224701	0.11-1.64	0.504497	0.438424	0.199059	0.2-1.35	0.454034
LN_BDW	0.33	0.16	0.06-1.06	0.4801	0.346473	0.19015	0.06-0.79	0.548818	0.329177	0.170054	0.08-1.06	0.516604	0.335496	0.148151	0.15-0.97	0.441589
LP_BDW	0.53	0.37	0.11-2.95	0.6996	0.52816	0.277493	0.17-1.15	0.525396	0.483885	0.381608	0.11-2.95	0.788635	0.558296	0.365408	0.37-2.95	0.654505
LK_BDW	0.45	0.21	0.12-1.43	0.4633	0.51353	0.204552	0.17-0.96	0.398324	0.443009	0.214204	0.13-1.43	0.483522	0.439633	0.200315	0.2-1.03	0.455641
CK_Chla	2.69	0.69	1.44-7.87	0.2563	2.67778	0.746558	1.44-5.12	0.278797	2.73457	0.835906	1.62-7.87	0.305681	2.65392	0.512951	0.51-5.29	0.19328
LN_Chla	2.62	0.34	1.05-3.43	0.1292	2.67647	0.385231	2.06-3.42	0.143932	2.65845	0.305892	1.95-3.2	0.115064	2.58085	0.353827	0.35-3.43	0.137097
CK_Chlb	3.73	0.95	0.68-5.72	0.2544	3.74031	0.892631	1.45-4.84	0.238652	3.86644	1.00098	0.68-5.72	0.25889	3.59957	0.897552	0.9-5.29	0.24935
LN_Chlb	1.73	0.63	0.42-3.64	0.361	1.59664	0.596109	0.83-3.26	0.373351	1.86306	0.658326	0.83-3.64	0.353357	1.64626	0.584765	0.58-3.06	0.355207
CK_Chl(a+b)	6.42	1.33	2.41-13.16	0.2068	6.41809	1.18583	4.08-8.53	0.184763	6.60101	1.54194	2.41-13.16	0.233592	6.2535	1.11218	1.11-8.97	0.17785
LN_Chl(a+b)	4.35	0.84	1.47-6.67	0.1918	4.27311	0.859802	2.91-6.05	0.201212	4.52151	0.802963	2.91-6.67	0.177587	4.22711	0.839056	0.84-6.48	0.198494
CK_CAR	11.92	0.6	7.91-13.01	0.05	11.6471	0.960594	7.91-12.72	0.0824748	11.8825	0.532128	10.03-12.97	0.0447826	12.0077	0.553105	0.55-13.01	0.0460626
LN_CAR	11.84	1.12	5.6-13.22	0.0947	11.4582	1.39416	8.72-13.22	0.121674	12.023	0.86004	8.52-13.01	0.0715327	11.7488	1.23658	1.24-13.19	0.105252

## Sheet: TableS4
Supplementary Table 4. List of 138 detected associated lead SNPs by GWAS.
aThe significantly associated SNPs (P<1.55× 10-7) is represented in bold.
bPosition in base pairs for the lead SNP according to version SL2.50 of the tomato reference sequence.
cThe phenotypic vairance explained by the correspoding locus.
dLead SNPs fall into the same 200Kb window were counted as one loci, and loci code was counted based on the order of their location on the chromosomes.
eAll genes that located the upper and lower 200 kb region of the suggestive SNP.
fThe loci simultaneously associated with LN, LP and LK stress were highligted
Trait Name	Trait class	SNPa	Chromosome	Posistionb	REF	ALT	MAF	Beta	SE	P-value	PVEc	Candidate genese	Loci coded	ref
LN_PH	length	SL2.50chr01_26895135	1	26895135	T	A	0.05864	0.453321	0.0929917	1.92055e-06	6.83341	Solyc01g018000,Solyc01g018010,Solyc01g018020,Solyc01g018040	L1
LN_AFW	weight	SL2.50chr01_42546732	1	42546732	G	A	0.05247	-0.886806	0.151151	1.38938e-08	9.60378	Solyc01g044240	L2
LN_AFW	weight	SL2.50chr01_47577666	1	47577666	T	C	0.05556	-0.794995	0.146858	1.44054e-07	8.29437	Solyc01g049930,Solyc01g049950,Solyc01g049960,Solyc01g049970,Solyc01g049980,Solyc01g049990	L3
LN_AFW	weight	SL2.50chr01_52950745	1	52950745	C	A	0.08179	-0.586219	0.119777	1.76293e-06	6.88413	Solyc01g056260,Solyc01g056270,Solyc01g056280,Solyc01g056290,Solyc01g056300	L4
CK_BFW	weight	SL2.50chr01_57736404	1	57736404	C	T	0.08333	-0.994721	0.206776	2.51377e-06	6.66648	Solyc01g056940,Solyc01g056950,Solyc01g056960,Solyc01g056970,Solyc01g056980,Solyc01g056990,Solyc01g057000,Solyc01g057010	L5
LN_AFW	weight	SL2.50chr01_64478574	1	64478574	C	A	0.05093	-0.881498	0.15153	1.80693e-08	9.45708	Solyc01g057910,Solyc01g057920,Solyc01g057930,Solyc01g057940,Solyc01g057960,Solyc01g057970,Solyc01g057980,Solyc01g057990,Solyc01g058000	L6
LP_AFW	weight	SL2.50chr01_68272622	1	68272622	C	T	0.06481	5.99768	1.2462	2.70255e-06	6.67199	Solyc01g058740,Solyc01g059740,Solyc01g059750,Solyc01g059760,Solyc01g059780,Solyc01g059790,Solyc01g059800,Solyc01g059810	L7
LN_AFW	weight	SL2.50chr01_73333713	1	73333713	G	A	0.05864	-0.791458	0.147682	1.88702e-07	8.14271	Solyc01g066120,Solyc01g066130,Solyc01g066140,Solyc01g066150,Solyc01g066160,Solyc01g066170,Solyc01g066180,Solyc01g066190,Solyc01g066200	L8
CK_AFW	weight	SL2.50chr01_81608657	1	81608657	G	A	0.1728	0.515559	0.105362	1.69165e-06	6.88151	Solyc01g086640,Solyc01g086650,Solyc01g086660,Solyc01g086670,Solyc01g086680,Solyc01g086690,Solyc01g086700,Solyc01g086710,Solyc01g086720,Solyc01g086730,Solyc01g086740,Solyc01g086750,Solyc01g086760,Solyc01g086770,Solyc01g086780,Solyc01g086790,Solyc01g086800,Solyc01g086810,Solyc01g086820,Solyc01g086830,Solyc01g086840,Solyc01g086850,Solyc01g086860,Solyc01g086870,Solyc01g086880	L9
CK_AFW	weight	SL2.50chr01_82826245	1	82826245	T	C	0.1775	0.473349	0.0978965	2.21627e-06	6.73014	Solyc01g087720,Solyc01g087730,Solyc01g087740,Solyc01g087750,Solyc01g087760,Solyc01g087770,Solyc01g087780,Solyc01g087790,Solyc01g087800,Solyc01g087810,Solyc01g087820,Solyc01g087830,Solyc01g087840,Solyc01g087850,Solyc01g087860,Solyc01g087870,Solyc01g087880,Solyc01g087890,Solyc01g087900,Solyc01g087910,Solyc01g087920,Solyc01g087930,Solyc01g087940,Solyc01g087950,Solyc01g087960,Solyc01g087970,Solyc01g0…	L10
LN_BDW	weight	SL2.50chr01_83983810	1	83983810	C	T	0.1312	-0.0290771	0.00518722	5.01512e-08	8.84078	Solyc01g090160,Solyc01g090170,Solyc01g090180,Solyc01g090190,Solyc01g090200,Solyc01g090210,Solyc01g090220,Solyc01g090230,Solyc01g090240,Solyc01g090250,Solyc01g090260,Solyc01g090270,Solyc01g090280,Solyc01g090290,Solyc01g090300,Solyc01g090310,Solyc01g090320,Solyc01g090330,Solyc01g090340,Solyc01g090350,Solyc01g090360,Solyc01g090370,Solyc01g090380,Solyc01g090390,Solyc01g090400,Solyc01g090410,Solyc01g0…	L11
CK_PH	length	SL2.50chr01_87412201	1	87412201	C	T	0.4522	-0.562337	0.117591	2.78914e-06	6.59297	Solyc01g096110,Solyc01g096120,Solyc01g096130,Solyc01g096140,Solyc01g096150,Solyc01g096160,Solyc01g096170,Solyc01g096180,Solyc01g096190,Solyc01g096200,Solyc01g096210,Solyc01g096220,Solyc01g096230,Solyc01g096240,Solyc01g096250,Solyc01g096260,Solyc01g096270,Solyc01g096280,Solyc01g096290,Solyc01g096300,Solyc01g096310,Solyc01g096320,Solyc01g096330,Solyc01g096340,Solyc01g096350,Solyc01g096360,Solyc01g0…	L12	Liu et al., 2020
LK_AFW	weight	SL2.50chr01_90076115	1	90076115	C	A	0.07716	-0.786757	0.216733	1.76327e-06	3.90815	Solyc01g099720,Solyc01g099730,Solyc01g099740,Solyc01g099750,Solyc01g099760,Solyc01g099770,Solyc01g099780,Solyc01g099790,Solyc01g099800,Solyc01g099810,Solyc01g099820,Solyc01g099830,Solyc01g099840,Solyc01g099850,Solyc01g099860,Solyc01g099870,Solyc01g099880,Solyc01g099890,Solyc01g099900,Solyc01g099910,Solyc01g099920,Solyc01g099930,Solyc01g099940,Solyc01g099950,Solyc01g099960,Solyc01g099970,Solyc01g0…	L13
LP_BFW	weight	SL2.50chr01_90191440	1	90191440	A	G	0.4583	0.427993	0.0891453	2.80325e-06	6.64176		L13
LP_BDW	weight	SL2.50chr01_90194246	1	90194246	A	G	0.1651	0.361096	0.0867351	6.04701e-07	5.07784		L13
LP_BFW	weight	SL2.50chr01_90730705	1	90730705	C	G	0.2315	0.425475	0.0839426	8.09367e-07	7.3468	Solyc01g100520,Solyc01g100530,Solyc01g100540,Solyc01g113620,Solyc01g100570,Solyc01g100580,Solyc01g100590,Solyc01g100600,Solyc01g100610,Solyc01g100620,Solyc01g100630,Solyc01g100640,Solyc01g100650,Solyc01g100660,Solyc01g100670,Solyc01g100680,Solyc01g100690,Solyc01g100700,Solyc01g100710,Solyc01g100720,Solyc01g100730,Solyc01g100740,Solyc01g100750,Solyc01g100760,Solyc01g100770,Solyc01g100780,Solyc01g1…	L14
LN_ADW	weight	SL2.50chr01_92188614	1	92188614	C	T	0.1929	0.536752	0.106149	7.99308e-07	7.31443	Solyc01g103370,Solyc01g103380,Solyc01g103390,Solyc01g103400,Solyc01g103410,Solyc01g103420,Solyc01g103430,Solyc01g103440,Solyc01g103450,Solyc01g103460,Solyc01g103470,Solyc01g103480,Solyc01g103490,Solyc01g103500,Solyc01g103510,Solyc01g103530,Solyc01g103540,Solyc01g103550,Solyc01g103560,Solyc01g103570,Solyc01g103580,Solyc01g103590,Solyc01g103600,Solyc01g103610,Solyc01g103620,Solyc01g103630,Solyc01g1…	L15
LN_PH	length	SL2.50chr01_96014362	1	96014362	C	A	0.2269	-0.571932	0.111705	6.03963e-07	7.48529	Solyc01g108510,Solyc01g108520,Solyc01g108530,Solyc01g108540,Solyc01g108550,Solyc01g108560,Solyc01g108570,Solyc01g108580,Solyc01g108590,Solyc01g108600,Solyc01g108610,Solyc01g108620,Solyc01g108630,Solyc01g108640,Solyc01g108650,Solyc01g108660,Solyc01g108670,Solyc01g108680,Solyc01g108690,Solyc01g108700,Solyc01g108710,Solyc01g108720,Solyc01g108730,Solyc01g108740,Solyc01g108750,Solyc01g108760,Solyc01g1…	L16
CK_Chla	Pigment content	SL2.50chr02_850833	2	850833	G	T	0.1331	-0.485235	0.0950804	7.06873e-07	8.53804	Solyc02g043930,Solyc02g043910,Solyc02g043900	L17
CK_Chla	Pigment content	SL2.50chr02_3163233	2	3163233	G	A	0.4353	-0.573387	0.111114	5.39141e-07	8.71289	Solyc02g055390,Solyc02g055380,Solyc02g055370,Solyc02g055360,Solyc02g055350,Solyc02g055340	L18
CK_PH	length	SL2.50chr02_12863710	2	12863710	T	C	0.06944	0.723222	0.130678	2.57739e-06	8.63704	Solyc02g010600,Solyc02g010610,Solyc02g010620,Solyc02g010630,Solyc02g010650	L19
CK_Chl(a+b)	Pigment content	SL2.50chr02_42672737	2	42672737	A	G	0.1421	-0.374446	0.0747453	1.09292e-06	8.25275	Solyc02g077580,Solyc02g077590,Solyc02g077600,Solyc02g077610,Solyc02g077620,Solyc02g077630,Solyc02g077640,Solyc02g077650,Solyc02g077660,Solyc02g077670,Solyc02g077680,Solyc02g077690,Solyc02g077700,Solyc02g077710,Solyc02g077720,Solyc02g077730,Solyc02g077740,Solyc02g077750,Solyc02g077760,Solyc02g077770,Solyc02g077780,Solyc02g077790,Solyc02g077800,Solyc02g077810,Solyc02g077820,Solyc02g077830,Solyc02g0…	L20
CK_Chlb	Pigment content	SL2.50chr02_42679782	2	42679782	A	G	0.1439	-0.326707	0.0635552	5.65033e-07	8.65186		L20
CK_CAR	Pigment content	SL2.50chr02_42679902	2	42679902	C	G	0.1457	0.357501	0.0658639	1.39841e-07	9.55119		L20
LK_AFW	weight	SL2.50chr03_1960858	3	1960858	C	T	0.08025	-0.936792	0.3012	1.21511e-08	2.89904	Solyc03g007190,Solyc03g007200,Solyc03g007210,Solyc03g007220,Solyc03g007230,Solyc03g007240,Solyc03g007250,Solyc03g007260,Solyc03g007270,Solyc03g007280,Solyc03g007290,Solyc03g007300,Solyc03g007310,Solyc03g007320,Solyc03g007330,Solyc03g007340,Solyc03g007350,Solyc03g007360,Solyc03g007370,Solyc03g007380,Solyc03g007390,Solyc03g007400,Solyc03g007410,Solyc03g007420,Solyc03g007430,Solyc03g007440,Solyc03g0…	L21
CK_PH	length	SL2.50chr03_7389537	3	7389537	G	A	0.3488	0.392311	0.0749904	1.70355e-06	7.7891	Solyc03g043670,Solyc03g043680,Solyc03g043690,Solyc03g043700,Solyc03g043710,Solyc03g043720,Solyc03g043730,Solyc03g043740,Solyc03g043750,Solyc03g043760,Solyc03g043770,Solyc03g043780,Solyc03g043790,Solyc03g043810,Solyc03g043820,Solyc03g043830,Solyc03g043840,Solyc03g043850,Solyc03g043860,Solyc03g043870,Solyc03g043880,Solyc03g043890	L22
LP_AFW	weight	SL2.50chr03_10095048	3	10095048	G	T	0.05864	6.00604	1.23555	2.16863e-06	6.7973	Solyc03g044540,Solyc03g044550,Solyc03g044560,Solyc03g044570,Solyc03g044580,Solyc03g044590,Solyc03g044600,Solyc03g044610,Solyc03g044620,Solyc03g044630,Solyc03g044640，	L23
LP_AFW	weight	SL2.50chr03_11452957	3	11452957	G	A	0.06173	6.05203	1.16772	4.79562e-07	7.65582	Solyc03g044990,Solyc03g045000,Solyc03g045010,Solyc03g045020,Solyc03g045030,Solyc03g045040,Solyc03g045050,Solyc03g045060,Solyc03g045070,Solyc03g045080,Solyc03g045090,Solyc03g045100,Solyc03g045110,Solyc03g045120,Solyc03g045130,Solyc03g045140,Solyc03g045150	L24
LP_AFW	weight	SL2.50chr03_29511726	3	29511726	T	G	0.06019	5.72552	1.16303	1.63104e-06	6.95948	Solyc03g059400,Solyc03g059410,Solyc03g059420,Solyc03g059430,Solyc03g059440,Solyc03g059450,Solyc03g059460	L25
LP_AFW	weight	SL2.50chr03_30666827	3	30666827	A	C	0.05864	5.76573	1.19615	2.61212e-06	6.69137	Solyc03g061600,Solyc03g061610	L26
LP_AFW	weight	SL2.50chr03_33003466	3	33003466	G	A	0.06019	5.88652	1.19843	1.7168e-06	6.93031	Solyc03g063010,Solyc03g063020,Solyc03g063030,Solyc03g063040,Solyc03g063050,Solyc03g063060,Solyc03g063070,Solyc03g063080,Solyc03g063090,Solyc03g063100	L27
LP_BFW	weight	SL2.50chr03_54456471	3	54456471	G	A	0.06327	0.654062	0.128569	7.41023e-07	7.39683	Solyc03g093080,Solyc03g093090,Solyc03g093100,Solyc03g093110,Solyc03g093120,Solyc03g093130,Solyc03g093140,Solyc03g093150,Solyc03g093160,Solyc03g093170,Solyc03g093180,Solyc03g093190,Solyc03g093200,Solyc03g093210,Solyc03g093220,Solyc03g093230,Solyc03g093240,Solyc03g093250,Solyc03g093260,Solyc03g093270,Solyc03g093280,Solyc03g093290,Solyc03g093300,Solyc03g093310,Solyc03g093320,Solyc03g093330,Solyc03g0…	L28
CK_PH	length	SL2.50chr03_57749085	3	57749085	C	T	0.09259	-0.561468	0.114306	8.19136e-07	6.93064	Solyc03g095880,Solyc03g095890,Solyc03g095900,Solyc03g095910,Solyc03g095920,Solyc03g095930,Solyc03g095940,Solyc03g095950,Solyc03g095960,Solyc03g095970,Solyc03g095980,Solyc03g095990,Solyc03g096000,Solyc03g096010,Solyc03g096020,Solyc03g096030,Solyc03g096040,Solyc03g096050,Solyc03g096060,Solyc03g096070,Solyc03g096080,Solyc03g096090	L29	Liu et al., 2020
CK_PH	length	SL2.50chr04_319830	4	319830	T	A	0.0571	0.556621	0.114815	2.99466e-06	6.76339	Solyc04g005180,Solyc04g005190,Solyc04g005200,Solyc04g005210,Solyc04g005220,Solyc04g005230,Solyc04g005240,Solyc04g005250,Solyc04g005260,Solyc04g005270,Solyc04g005280,Solyc04g005290,Solyc04g005300,Solyc04g005310,Solyc04g005320,Solyc04g005330,Solyc04g005340,Solyc04g005350,Solyc04g005360,Solyc04g005370,Solyc04g005380,Solyc04g005390,Solyc04g005400,Solyc04g005410,Solyc04g005420,Solyc04g005430,Solyc04g0…	L30
LP_PH	length	SL2.50chr04_352448	4	352448	G	A	0.125	1.04221	0.21716	1.98645e-06	6.63714		L30
LP_AFW	weight	SL2.50chr04_424610	4	424610	T	G	0.07562	-3.81636	0.716022	2.3496e-07	8.06119		L30
LN_Chla	Pigment content	SL2.50chr04_1529535	4	1529535	C	A	0.1097	0.305927	0.0619855	1.4153e-06	8.02967	Solyc04g007650,Solyc04g007660,Solyc04g007670,Solyc04g007680,Solyc04g007690,Solyc04g007700,Solyc04g007710,Solyc04g007720,Solyc04g007730,Solyc04g007740,Solyc04g007750,Solyc04g007760,Solyc04g007770,Solyc04g007780,Solyc04g007790,Solyc04g007800,Solyc04g007810,Solyc04g007820,Solyc04g007830,Solyc04g007840,Solyc04g007850,Solyc04g007860,Solyc04g007870,Solyc04g007880,Solyc04g007890,Solyc04g007900,Solyc04g0…	L31
LN_BFW	weight	SL2.50chr04_2330191	4	2330191	G	A	0.08333	-0.547276	0.111404	1.59502e-06	6.93215	Solyc04g008510,Solyc04g008520,Solyc04g008530,Solyc04g008540,Solyc04g008550,Solyc04g008560,Solyc04g008570,Solyc04g008580,Solyc04g008590,Solyc04g008600,Solyc04g008610,Solyc04g008620,Solyc04g008630,Solyc04g008640,Solyc04g008650,Solyc04g008660,Solyc04g008670,Solyc04g008680,Solyc04g008690,Solyc04g008700,Solyc04g008710,Solyc04g008720,Solyc04g008730,Solyc04g008740,Solyc04g008750,Solyc04g008760,Solyc04g0…	L32
CK_Chla	Pigment content	SL2.50chr04_14997508	4	14997508	C	T	0.05396	-0.905082	0.166883	1.49915e-07	9.53708	Solyc04g028580,Solyc04g028570,Solyc04g028560,Solyc04g028540,Solyc04g028530	L33
LN_Chla	Pigment content	SL2.50chr04_42397567	4	42397567	C	T	0.1367	0.426692	0.0870907	1.6753e-06	7.92206	Solyc04g049500,Solyc04g049510,Solyc04g049520,Solyc04g049530,Solyc04g049540,Solyc04g049550,Solyc04g049560,Solyc04g049580,Solyc04g049590,Solyc04g049600,Solyc04g049610,Solyc04g049620	L34
LK_BDW	weight	SL2.50chr04_46317955	4	46317955	T	C	0.2052	0.0668525	0.0133855	1.1306e-06	7.14842	Solyc04g050210,Solyc04g050220,Solyc04g050230,Solyc04g050240,Solyc04g050250,Solyc04g050260	L35
LK_BDW	weight	SL2.50chr04_46812168	4	46812168	T	A	0.196	0.0570168	0.011503	1.34892e-06	7.04847	Solyc04g050320,Solyc04g050330,Solyc04g050340,Solyc04g050350,Solyc04g050360,Solyc04g050370,Solyc04g050380,Solyc04g050390,Solyc04g050400	L36
LP_BDW	weight	SL2.50chr04_60260101	4	60260101	T	A	0.3225	0.3603	0.0686388	3.26349e-07	7.83785	Solyc04g074040,Solyc04g074050,Solyc04g074060,Solyc04g074070,Solyc04g074080,Solyc04g074090,Solyc04g074100,Solyc04g074110,Solyc04g074120,Solyc04g074130,Solyc04g074140,Solyc04g074150,Solyc04g074160,Solyc04g074170,Solyc04g074180,Solyc04g074190,Solyc04g074200,Solyc04g074210,Solyc04g074220,Solyc04g074230,Solyc04g074240,Solyc04g074250,Solyc04g074260,Solyc04g074270,Solyc04g074280,Solyc04g074290,Solyc04g0…	L37
LP_BDW	weight	SL2.50chr04_61294072	4	61294072	T	A	0.08796	0.551501	0.110809	1.20302e-06	7.10234	Solyc04g076140,Solyc04g076150,Solyc04g076160,Solyc04g076170,Solyc04g076180,Solyc04g076190,Solyc04g076200,Solyc04g076210,Solyc04g076220,Solyc04g076230,Solyc04g076240,Solyc04g076250,Solyc04g076260,Solyc04g076270,Solyc04g076280,Solyc04g076290,Solyc04g076300,Solyc04g076310,Solyc04g076320,Solyc04g076330,Solyc04g076340,Solyc04g076350,Solyc04g076360,Solyc04g076370,Solyc04g076380,Solyc04g076390,Solyc04g0…	L38
LP_BFW	weight	SL2.50chr04_61516974	4	61516974	G	A	0.2315	0.485108	0.0968518	1.0734e-06	7.18665		L38
LP_BDW	weight	SL2.50chr04_61884789	4	61884789	C	A	0.2978	0.366739	0.0751591	1.89581e-06	6.84556		L38
LN_BDW	weight	SL2.50chr04_63260941	4	63260941	A	T	0.05864	-0.0381979	0.0073421	3.82924e-07	7.70989	Solyc04g078300,Solyc04g078310,Solyc04g078320,Solyc04g078340,Solyc04g078350,Solyc04g078360,Solyc04g078370,Solyc04g078380,Solyc04g078390,Solyc04g078400,Solyc04g078410,Solyc04g078420,Solyc04g078430,Solyc04g078440,Solyc04g078450,Solyc04g078460,Solyc04g078470,Solyc04g078480,Solyc04g078490,Solyc04g078500,Solyc04g078510,Solyc04g078520,Solyc04g078530,Solyc04g078540,Solyc04g078550,Solyc04g078560,Solyc04g0…	L39
LN_Chla	Pigment content	SL2.50chr05_2634641	5	2634641	G	A	0.3183	-0.265949	0.0521422	6.46206e-07	8.529	Solyc05g008010,Solyc05g008020,Solyc05g008030,Solyc05g008040,Solyc05g008050,Solyc05g008060,Solyc05g008070,Solyc05g008080,Solyc05g008090,Solyc05g008100,Solyc05g008110,Solyc05g008120,Solyc05g008130,Solyc05g008140,Solyc05g008150,Solyc05g008160,Solyc05g008170,Solyc05g008180,Solyc05g008190,Solyc05g008200,Solyc05g008210,Solyc05g008220,Solyc05g008230,Solyc05g008240,Solyc05g008250,Solyc05g008260,Solyc05g0…	L40
LN_Chlb	Pigment content	SL2.50chr05_10264137	5	10264137	A	T	0.1511	-0.563805	0.115184	1.67929e-06	7.90837	Solyc05g015210,Solyc05g015220,Solyc05g015230,Solyc05g015240,Solyc05g015250,Solyc05g015260,Solyc05g015270,Solyc05g015280,Solyc05g015290,Solyc05g015300,Solyc05g015310,Solyc05g015320,Solyc05g015330,Solyc05g015340,Solyc05g015350,Solyc05g015360,Solyc05g015370,Solyc05g015380,Solyc05g015390,Solyc05g015400	L41
LN_BDW	weight	SL2.50chr05_37849416	5	37849416	A	T	0.142	-0.138629	0.0273974	7.64944e-07	7.32346	Solyc05g025910,Solyc05g025920	L42
LN_CAR	Pigment content	SL2.50chr05_39808851	5	39808851	G	T	0.1097	-1.4273	0.288446	1.33559e-06	8.06795	Solyc05g026050,Solyc05g026060,Solyc05g026070,Solyc05g026080,Solyc05g026090,Solyc05g026100,Solyc05g026110,Solyc05g026120,Solyc05g026130,Solyc05g026140,Solyc05g026150,Solyc05g026160,Solyc05g026170	L43
LP_AFW	weight	SL2.50chr05_40734859	5	40734859	A	C	0.1312	5.67729	1.09297	4.53585e-07	7.68748	Solyc05g026320,Solyc05g026330,Solyc05g026350,Solyc05g026360	L44
LN_BDW	weight	SL2.50chr05_42073879	5	42073879	T	C	0.1543	-0.07194	0.013225	1.17377e-07	8.36855	Solyc05g026560,Solyc05g026570,Solyc05g026580,Solyc05g026590,Solyc05g026600	L45
LN_CAR	Pigment content	SL2.50chr05_50476325	5	50476325	A	G	0.05216	-0.99372	0.18049	8.71104e-08	9.79996	Solyc05g041210,Solyc05g041220	L46
LN_CAR	Pigment content	SL2.50chr05_51685887	5	51685887	T	G	0.06655	-1.20872	0.23476	5.1306e-07	8.67717	Solyc05g041410,Solyc05g041420,Solyc05g041430,Solyc05g041440,Solyc05g041450,Solyc05g041460,Solyc05g041470	L47
LN_CAR	Pigment content	SL2.50chr05_52829326	5	52829326	T	G	0.07734	-1.24804	0.235667	2.49817e-07	9.1339	Solyc05g041640,Solyc05g041650,Solyc05g041660,Solyc05g041670	L48
LN_AFW	weight	SL2.50chr05_53236605	5	53236605	C	T	0.1435	-1.49428	0.303734	1.56614e-06	6.95092	Solyc05g041680,Solyc05g041690,Solyc05g041700,Solyc05g041710,Solyc05g041720,Solyc05g041730,Solyc05g041740	L49
LN_CAR	Pigment content	SL2.50chr05_53373448	5	53373448	A	G	0.05576	-1.31275	0.259437	7.86313e-07	8.40558		L49
CK_Chla	Pigment content	SL2.50chr05_54903059	5	54903059	C	T	0.2086	-1.44096	0.250715	2.91524e-08	10.5862	Solyc05g042080,Solyc05g042090,Solyc05g042100,Solyc05g042110,Solyc05g042120,Solyc05g042130,Solyc05g042140,Solyc05g042150,Solyc05g042160,Solyc05g042170,Solyc05g042180,Solyc05g042190Solyc05g042130,Solyc05g042140,Solyc05g042150,Solyc05g042160,Solyc05g042170,Solyc05g042180,Solyc05g042190	L50
LN_ADW	weight	SL2.50chr05_55194273	5	55194273	C	T	0.2639	0.870333	0.173295	9.41312e-07	7.22263		L50
LK_AFW	weight	SL2.50chr05_56887629	5	56887629	C	T	0.1651	-0.960938	0.377464	2.47652e-06	1.96107	Solyc05g044510,Solyc05g044520,Solyc05g044530,Solyc05g044540,Solyc05g044550,Solyc05g044560,Solyc05g044570,Solyc05g044580	L51
LN_BDW	weight	SL2.50chr05_63609064	5	63609064	C	T	0.07253	-0.0323639	0.00652672	1.23914e-06	7.0537	Solyc05g053260,Solyc05g053270,Solyc05g053280,Solyc05g053290,Solyc05g053300,Solyc05g053310,Solyc05g053320,Solyc05g053330,Solyc05g053340,Solyc05g053350,Solyc05g053360,Solyc05g053370,Solyc05g053380,Solyc05g053390,Solyc05g053400,Solyc05g053410,Solyc05g053420,Solyc05g053430,Solyc05g053440,Solyc05g053450,Solyc05g053460,Solyc05g053470,Solyc05g053480,Solyc05g053490,Solyc05g053500,Solyc05g053510,Solyc05g0…	L52
CK_AFW	weight	SL2.50chr05_64682627	5	64682627	A	G	0.2207	0.478082	0.0936086	6.11697e-07	7.45077	Solyc05g054610,Solyc05g054620,Solyc05g054630,Solyc05g054640,Solyc05g054650,Solyc05g054660,Solyc05g054670,Solyc05g054680,Solyc05g054690,Solyc05g054700,Solyc05g054710,Solyc05g054720,Solyc05g054730,Solyc05g054740,Solyc05g054750,Solyc05g054760,Solyc05g054770,Solyc05g054780,Solyc05g054790,Solyc05g054800,Solyc05g054810,Solyc05g054820,Solyc05g054830,Solyc05g054840,Solyc05g054850,Solyc05g054860,Solyc05g0…	L53
CK_AFW	weight	SL2.50chr05_65874810	5	65874810	A	G	0.1235	0.502603	0.101425	1.26315e-06	7.04511	Solyc05g056340,Solyc05g056350,Solyc05g056360,Solyc05g056370,Solyc05g056380,Solyc05g056390,Solyc05g056400,Solyc05g056410,Solyc05g056420,Solyc05g056430,Solyc05g056440,Solyc05g056450,Solyc05g056460,Solyc05g056470,Solyc05g056480,Solyc05g056490,Solyc05g056500,Solyc05g056510,Solyc05g056520,Solyc05g056530,Solyc05g056540,Solyc05g056550,Solyc05g056560,Solyc05g056570,Solyc05g056580,Solyc05g056590	L54
CK_PH	length	SL2.50chr05_65874826	5	65874826	A	G	0.4877	0.443738	0.0879946	2.02038e-08	7.27747		L54	Liu et al., 2020
CK_AFW	weight	SL2.50chr06_150384	6	150384	A	G	0.4846	-0.953967	0.195152	8.28063e-08	6.86863	Solyc05g056340,Solyc05g056350,Solyc05g056360,Solyc05g056370,Solyc05g056380,Solyc05g056390,Solyc05g056400,Solyc05g056410,Solyc05g056420,Solyc05g056430,Solyc05g056440,Solyc05g056450,Solyc05g056460,Solyc05g056470,Solyc05g056480,Solyc06g005000,Solyc06g005010,Solyc06g005020,Solyc06g005030,Solyc06g005040,Solyc06g005050,Solyc06g005060,Solyc06g005070,Solyc06g005080,Solyc06g005090,Solyc06g005100,Solyc06g0…	L55
CK_PH	length	SL2.50chr06_150384	6	150384	A	G	0.4846	-0.953967	0.195152	2.49118e-07	6.86863	Solyc05g056340,Solyc05g056350,Solyc05g056360,Solyc05g056370,Solyc05g056380,Solyc05g056390,Solyc05g056400,Solyc05g056410,Solyc05g056420,Solyc05g056430,Solyc05g056440,Solyc05g056450,Solyc05g056460,Solyc05g056470,Solyc05g056480,Solyc06g005000,Solyc06g005010,Solyc06g005020,Solyc06g005030,Solyc06g005040,Solyc06g005050,Solyc06g005060,Solyc06g005070,Solyc06g005080,Solyc06g005090,Solyc06g005100,Solyc06g0…	L55
CK_Chla	Pigment content	SL2.50chr06_12530221	6	12530221	C	T	0.1799	-1.00301	0.20442	1.77297e-06	7.94346	Solyc06g016680,Solyc06g016690	L56
LP_ADW	weight	SL2.50chr06_31458183	6	31458183	T	C	0.1111	-0.411914	0.0763751	1.57311e-07	8.23811	Solyc06g048570,Solyc06g048580,Solyc06g048590,Solyc06g048600,Solyc06g048610,Solyc06g048620,Solyc06g048630,Solyc06g048640,Solyc06g048660,Solyc06g048670,Solyc06g048680,Solyc06g048690,Solyc06g048700,Solyc06g048710,Solyc06g048720,Solyc06g048730	L57
LN_CAR	Pigment content	SL2.50chr06_42856514	6	42856514	G	A	0.06475	0.988671	0.19616	8.64535e-07	8.34519	Solyc06g048570,Solyc06g048580,Solyc06g048590,SolycC06g048600,Solyc06g048610,Solyc06g068840,Solyc06g068850,Solyc06g068860,Solyc06g068870,Solyc06g068880,Solyc06g068890,Solyc06g068900,Solyc06g068910,Solyc06g068920,Solyc06g068930,Solyc06g068940,Solyc06g068950,Solyc06g068960,Solyc06g068970,Solyc06g068980,Solyc06g068990,Solyc06g06Solyc06g048570,Solyc06g048580,Solyc06g048590,SolycC06g048600,Solyc06g0486…	L58
LN_Chlb	Pigment content	SL2.50chr06_43301641	6	43301641	G	A	0.08094	0.611587	0.148975	1.78289e-06	5.69656		L58	Desaint et al., 2024
LN_Chl(a+b)	Pigment content	SL2.50chr06_43301655	6	43301655	A	G	0.07554	1.04424	0.202147	3.28202e-07	8.72956		L58
LN_Chla	Pigment content	SL2.50chr06_43601952	6	43601952	C	T	0.07914	0.263659	0.0581768	7.35107e-07	6.85698		L58
CK_AFW	weight	SL2.50chr07_1196413	7	1196413	A	T	0.05401	0.738753	0.140563	2.96291e-07	7.85559	Solyc07g006160,Solyc07g006170,Solyc07g006180,Solyc07g006190,Solyc07g006200,Solyc07g006210,Solyc07g006220,Solyc07g006230,Solyc07g006240,Solyc07g006250,Solyc07g006260,Solyc07g006270,Solyc07g006280,Solyc07g006290,Solyc07g006300,Solyc07g006310,Solyc07g006320,Solyc07g006330,Solyc07g006340,Solyc07g006350,Solyc07g006360,Solyc07g006370,Solyc07g006380,Solyc07g006390,Solyc07g006400,Solyc07g006410,Solyc07g0…	L59
LN_Chla	Pigment content	SL2.50chr07_4027726	7	4027726	G	A	0.4299	0.351724	0.0686384	5.76071e-07	8.60205	Solyc07g008850,Solyc07g008860,Solyc07g008870,Solyc07g008880,Solyc07g008890,Solyc07g008900,Solyc07g008910,Solyc07g008920,Solyc07g008930,Solyc07g008940,Solyc07g008950,Solyc07g008960,Solyc07g008970,Solyc07g008980,Solyc07g008990,Solyc07g009000,Solyc07g009010,Solyc07g009020,Solyc07g009030,Solyc07g009040,Solyc07g009050,Solyc07g009060,Solyc07g009070,Solyc07g009080,Solyc07g009090,Solyc07g009100,Solyc07g0…	L60
LN_AFW	weight	SL2.50chr07_17750353	7	17750353	A	G	0.05864	1.17069	0.235503	1.23169e-06	7.08644	Solyc07g021390	L61
LP_AFW	weight	SL2.50chr07_20968070	7	20968070	T	C	0.0679	7.05104	1.43914	1.81735e-06	6.8979	Solyc07g021660,Solyc07g021670,Solyc07g021680,Solyc07g021690	L62
CK_BFW	weight	SL2.50chr07_26920178	7	26920178	T	A	0.07253	1.53399	0.319193	2.57004e-06	6.65405	Solyc07g025220,Solyc07g025230,Solyc07g025240,Solyc07g025250,Solyc07g025270,Solyc07g025280	L63
LP_AFW	weight	SL2.50chr07_27365348	7	27365348	A	T	0.06327	-3.35229	0.60445	8.03112e-08	8.67023	Solyc07g025290,Solyc07g025300,Solyc07g025330	L64
LP_AFW	weight	SL2.50chr07_33900329	7	33900329	A	T	0.07099	6.87365	1.33745	5.90282e-07	7.53772	Solyc07g032030,Solyc07g032040,Solyc07g032050,Solyc07g032060	L65
LP_AFW	weight	SL2.50chr07_34392401	7	34392401	T	C	0.06481	6.22364	1.19317	4.08617e-07	7.74682	Solyc07g032070	L66
LN_CAR	Pigment content	SL2.50chr07_48788736	7	48788736	A	T	0.05576	-1.47375	0.301335	1.74772e-06	7.89631	Solyc07g039620,Solyc07g039630	L67
CK_PH	length	SL2.50chr07_57477976	7	57477976	T	G	0.05556	-0.775733	0.16274	2.70449e-06	6.5532	Solyc07g043490,Solyc07g043500,Solyc07g043510,Solyc07g043530,Solyc07g043540,Solyc07g043550,Solyc07g043560,Solyc07g043570,Solyc07g043580,Solyc07g043590,Solyc07g043600,Solyc07g043610,Solyc07g043620,Solyc07g043630,Solyc07g043640,Solyc07g043650,Solyc07g043660,Solyc07g043670,Solyc07g043680,Solyc07g043690,Solyc07g043700,Solyc07g043710	L68
LN_AFW	weight	SL2.50chr07_58597491	7	58597491	G	A	0.2022	-0.493462	0.0934781	2.80574e-07	7.9197	Solyc07g043490,Solyc07g043500,Solyc07g043510,Solyc07g043530,Solyc07g043540,Solyc07g043550,Solyc07g043560,Solyc07g043570,Solyc07g043580,Solyc07g043590,Solyc07g043600,Solyc07g045290,Solyc07g045300,Solyc07g045310,Solyc07g045320,Solyc07g045330,Solyc07g045340,Solyc07g045350,Solyc07g045370,Solyc07g045380,Solyc07g045390,Solyc07g045400,Solyc07g045410,Solyc07g045420,Solyc07g045430,Solyc07g045440,Solyc07g0…	L69	Wang et al., 2020
LP_BFW	weight	SL2.50chr07_65153308	7	65153308	C	G	0.1435	0.566484	0.116659	2.18234e-06	6.78393	Solyc07g043490,Solyc07g043500,Solyc07g043510,Solyc07g043530,Solyc07g043540,Solyc07g043550,Solyc07g043560,Solyc07g043570,Solyc07g043580,Solyc07g043590,Solyc07g043600,Solyc07g062150,Solyc07g062160,Solyc07g062170,Solyc07g062180,Solyc07g062190,Solyc07g062200,Solyc07g062210,Solyc07g062220,Solyc07g062230,Solyc07g062240,Solyc07g062250,Solyc07g062260,Solyc07g062270,Solyc07g062280,Solyc07g062290,Solyc07g0…	L70
LP_BDW	weight	SL2.50chr07_67208687	7	67208687	T	A	0.2762	0.3866	0.0785748	1.56974e-06	6.95214	Solyc07g043490,Solyc07g043500,Solyc07g043510,Solyc07g043530,Solyc07g043540,Solyc07g043550,Solyc07g043560,Solyc07g043570,Solyc07g043580,Solyc07g043590,Solyc07g043600,Solyc07g065120,Solyc07g065130,Solyc07g065140,Solyc07g065150,Solyc07g065160,Solyc07g065170,Solyc07g065180,Solyc07g065190,Solyc07g065200,Solyc07g065210,Solyc07g065220,Solyc07g065230,Solyc07g065240,Solyc07g065250,Solyc07g065260,Solyc07g0…	L71
LK_BFW	weight	SL2.50chr07_67284796	7	67284796	C	T	0.4167	-0.861365	0.174685	1.50644e-06	6.98057		L71
LK_BFW	weight	SL2.50chr08_878510	8	878510	A	G	0.4707	0.320379	0.06387	1.01054e-06	7.20625	Solyc08g005880,Solyc08g005890,Solyc08g005900,Solyc08g005910,Solyc08g005920,Solyc08g005930,Solyc08g005940,Solyc08g005950,Solyc08g005960,Solyc08g005970,Solyc08g005980,Solyc08g005990,Solyc08g006000,Solyc08g006010,Solyc08g006020,Solyc08g006030,Solyc08g006040,Solyc08g006050,Solyc08g006060,Solyc08g006070,Solyc08g006080,Solyc08g006090,Solyc08g006100,Solyc08g006110,Solyc08g006120,Solyc08g006130,Solyc08g0…	L72
LP_ADW	weight	SL2.50chr08_12782485	8	12782485	A	C	0.09105	-1.02692	0.188821	1.25342e-07	8.36547	Solyc08g048480,Solyc08g048470,Solyc08g048460,Solyc08g048450,Solyc08g048440	L73
LP_BDW	weight	SL2.50chr08_17595998	8	17595998	A	C	0.1466	0.532275	0.102618	4.41897e-07	7.66713	Solyc08g045660，Solyc08g045670	L74
CK_ADW	weight	SL2.50chr08_18786606	8	18786606	C	A	0.08951	-0.333938	0.0675419	1.40022e-06	7.01538	Solyc08g044610	L75
CK_ADW	weight	SL2.50chr08_22137106	8	22137106	G	A	0.09414	-0.418037	0.0804994	4.2783e-07	7.68382	Solyc08g044280	L76
LK_AFW	weight	SL2.50chr08_23715102	8	23715102	C	G	0.09105	-1.00568	0.684397	2.75284e-07	0.66203	Solyc08g042130,Solyc08g042120,Solyc08g042110,Solyc08g042100,Solyc08g042090	L77
CK_ADW	weight	SL2.50chr08_27264538	8	27264538	T	C	0.08488	-0.392206	0.069589	4.66581e-08	8.92861	Solyc08g023320,Solyc08g023310,Solyc08g023280,Solyc08g023270,Solyc08g023470,Solyc08g023460,Solyc08g023440,Solyc08g023430,Solyc08g023420,Solyc08g023410,Solyc08g023400,Solyc08g023320,Solyc08g023310,Solyc08g023280,Solyc08g023270,Solyc08g023470,Solyc08g023460,Solyc08g023440,Solyc08g023430,Solyc08g023420,Solyc08g023410,Solyc08g023400	L78
LP_ADW	weight	SL2.50chr08_27867668	8	27867668	A	C	0.08951	-0.868852	0.181711	2.93815e-06	6.59133		L78
LP_ADW	weight	SL2.50chr08_28998981	8	28998981	T	C	0.09105	-0.984348	0.196303	9.94594e-07	7.20175	Solyc08g023320,Solyc08g023310,Solyc08g023280,Solyc08g023270	L79
LP_ADW	weight	SL2.50chr08_33565515	8	33565515	C	A	0.1281	-0.394117	0.0787659	1.0466e-06	7.17305	Solyc08g022040，Solyc08g022050	L80
CK_ADW	weight	SL2.50chr08_39238619	8	39238619	G	A	0.08796	-0.433275	0.0800183	1.4353e-07	8.29818	Solyc08g028950,Solyc08g028940,Solyc08g028930,Solyc08g028920,Solyc08g028910,Solyc08g028900,Solyc08g028890,Solyc08g028880,Solyc08g028870,Solyc08g028860,Solyc08g028850,Solyc08g028840,Solyc08g028830	L81
LK_PH	length	SL2.50chr08_42871294	8	42871294	A	C	0.09568	-5.31341	1.09009	1.00849e-06	6.83192	Solyc08g028660	L82
CK_BFW	weight	SL2.50chr08_60766927	8	60766927	T	C	0.07099	-0.871471	0.177668	1.62201e-06	6.91251	Solyc08g028950,Solyc08g028940,Solyc08g076640,Solyc08g076650,Solyc08g076660,Solyc08g076670,Solyc08g076680,Solyc08g076690,Solyc08g076700,Solyc08g076710,Solyc08g076720,Solyc08g076730,Solyc08g076740,Solyc08g076760,Solyc08g076770,Solyc08g076780,Solyc08g076790,Solyc08g076800,Solyc08g076810,Solyc08g076820,Solyc08g076830,Solyc08g076840,Solyc08g076850,Solyc08g076860,Solyc08g076870,Solyc08g076880,Solyc08g0…	L83
LN_Chla	Pigment content	SL2.50chr08_63012090	8	63012090	A	G	0.05576	0.31737	0.0619235	5.7361e-07	8.60477	Solyc08g028950,Solyc08g028940,Solyc08g079180,Solyc08g079190,Solyc08g079200,Solyc08g079210,Solyc08g079220,Solyc08g079230,Solyc08g079240,Solyc08g079250,Solyc08g079260,Solyc08g079270,Solyc08g079280,Solyc08g079300,Solyc08g079310,Solyc08g079330,Solyc08g083410,Solyc08g083520,Solyc08g079350,Solyc08g079370,Solyc08g083510,Solyc08g083500,Solyc08g079420,Solyc08g079430,Solyc08g079440,Solyc08g079450,Solyc08g0…	L84
LK_AFW	weight	SL2.50chr08_63139319	8	63139319	G	A	0.07716	-0.855193	0.411178	1.86887e-06	1.31754		L84
LK_PH	length	SL2.50chr08_64240246	8	64240246	C	T	0.2022	0.808044	0.139929	2.16925e-06	9.33174	Solyc08g080850,Solyc08g080860,Solyc08g080870,Solyc08g080880,Solyc08g080890,Solyc08g080900,Solyc08g080910,Solyc08g080920,Solyc08g080930,Solyc08g080940,Solyc08g080950,Solyc08g080960,Solyc08g080970,Solyc08g080980,Solyc08g080990,Solyc08g081000,Solyc08g081010,Solyc08g081020,Solyc08g081030,Solyc08g081040,Solyc08g081050,Solyc08g081060,Solyc08g081070,Solyc08g081080,Solyc08g081090,Solyc08g081100,Solyc08g0…	L85
LN_BFW	weight	SL2.50chr09_2948005	9	2948005	T	C	0.07407	-0.387704	0.0778381	1.1575e-06	7.11259	Solyc09g009350,Solyc09g009360,Solyc09g009370,Solyc09g009380,Solyc09g009390,Solyc09g009400,Solyc09g009410,Solyc09g009420,Solyc09g009430,Solyc09g009440,Solyc09g009450,Solyc09g009460,Solyc09g009470,Solyc09g009480,Solyc09g009490,Solyc09g009500,Solyc09g009510,Solyc09g009520,Solyc09g009530,Solyc09g009540,Solyc09g009550,Solyc09g009560,Solyc09g009570,Solyc09g009580,Solyc09g009590,Solyc09g009600,Solyc09g0…	L86
LK_BFW	weight	SL2.50chr09_3851612	9	3851612	G	A	0.1065	0.794815	0.163641	2.12127e-06	6.78701	Solyc09g009350,Solyc09g009360,Solyc09g009370,Solyc09g009380,Solyc09g009390,Solyc09g009400,Solyc09g009410,Solyc09g009420,Solyc09g009430,Solyc09g009440,Solyc09g009450,Solyc09g009460,Solyc09g009470,Solyc09g009480,Solyc09g009490,Solyc09g009500,Solyc09g009510,Solyc09g009520,Solyc09g009530,Solyc09g009540,Solyc09g009550,Solyc09g009560,Solyc09g009570,Solyc09g009580,Solyc09g009590,Solyc09g009600,Solyc09g0…	L87	Hakla et al., 2024
LK_BFW	weight	SL2.50chr09_4604117	9	4604117	A	C	0.1528	0.561824	0.11198	1.00541e-06	7.20913	Solyc09g011080,Solyc09g011090,Solyc09g011100,Solyc09g011110,Solyc09g011120,Solyc09g011130,Solyc09g011140,Solyc09g011150,Solyc09g011160,Solyc09g011170,Solyc09g011180,Solyc09g011190,Solyc09g011200,Solyc09g011210,Solyc09g011220,Solyc09g011230,Solyc09g011240,Solyc09g011250,Solyc09g011260,Solyc09g011270,Solyc09g011280,Solyc09g011290,Solyc09g011300,Solyc09g011310,Solyc09g011320,Solyc09g011330,Solyc09g0…	L88	Hakla et al., 2024
CK_PH	length	SL2.50chr09_5921835	9	5921835	A	G	0.06173	0.799808	0.151295	8.26987e-07	7.94047	Solyc09g014230,Solyc09g014240,Solyc09g014250,Solyc09g014260,Solyc09g014270,Solyc09g014280,Solyc09g014290,Solyc09g014300,Solyc09g014310,Solyc09g014320,Solyc09g014330,Solyc09g014340,Solyc09g014350,Solyc09g014360,Solyc09g014380,Solyc09g014370,Solyc09g014390,Solyc09g014400,Solyc09g014410,Solyc09g014420,Solyc09g014430,Solyc09g014440,Solyc09g014450,Solyc09g014460,Solyc09g014470,Solyc09g014480,Solyc09g0…	L89
CK_AFW	weight	SL2.50chr09_5960544	9	5960544	A	G	0.05556	0.815377	0.157765	4.54805e-07	7.61637		L89
CK_AFW	weight	SL2.50chr09_64205127	9	64205127	G	A	0.08642	-0.511835	0.105108	1.88897e-06	6.8197	Solyc09g014230,Solyc09g014240,Solyc09g014250,Solyc09g065720,Solyc09g065730,Solyc09g065740,Solyc09g065750,Solyc09g065760,Solyc09g065770,Solyc09g065780,Solyc09g065790,Solyc09g065800,Solyc09g065810,Solyc09g065820,Solyc09g065830,Solyc09g065840,Solyc09g065850,Solyc09g065860,Solyc09g065870,Solyc09g065880,Solyc09g065890,Solyc09g065900,Solyc09g065910,Solyc09g065920,Solyc09g065930,Solyc09g065940,Solyc09g0…	L90
CK_PH	length	SL2.50chr09_65312218	9	65312218	T	C	0.0787	-0.770688	0.160934	4.43345e-07	6.61021	Solyc09g072580,Solyc09g072590,Solyc09g072600,Solyc09g072610,Solyc09g072620,Solyc09g072630,Solyc09g072640,Solyc09g072650,Solyc09g072660,Solyc09g072670,Solyc09g072680,Solyc09g072690,Solyc09g072700,Solyc09g072710,Solyc09g072720,Solyc09g072730,Solyc09g072740,Solyc09g072750,Solyc09g072760,Solyc09g072770,Solyc09g072780,Solyc09g072790,Solyc09g072800,Solyc09g072810	L91	Liu et al., 2020
LK_AFW	weight	SL2.50chr09_66175186	9	66175186	C	T	0.1049	-0.451892	0.285642	2.42418e-06	0.766548	Solyc09g074200,Solyc09g074210,Solyc09g074220,Solyc09g074230,Solyc09g074240,Solyc09g074250,Solyc09g074260,Solyc09g074270,Solyc09g074280,Solyc09g074290,Solyc09g074300,Solyc09g074310,Solyc09g074320,Solyc09g074330,Solyc09g074340,Solyc09g074350,Solyc09g074360,Solyc09g074370,Solyc09g074380,Solyc09g074390,Solyc09g074400,Solyc09g074410,Solyc09g074420,Solyc09g074430,Solyc09g074440,Solyc09g074450,Solyc09g0…	L92
CK_ADW	weight	SL2.50chr09_69714038	9	69714038	T	A	0.108	-0.114458	0.0220256	4.20565e-07	7.69347	Solyc09g074200,Solyc09g074210,Solyc09g074220,Solyc09g074230,Solyc09g074240,Solyc09g074250,Solyc09g074260,Solyc09g074270,Solyc09g074280,Solyc09g074290,Solyc09g074300,Solyc09g074310,Solyc09g074320,Solyc09g074330,Solyc09g074340,Solyc09g074350,Solyc09g074360,Solyc09g074370,Solyc09g074380,Solyc09g074390,Solyc09g074400,Solyc09g074410,Solyc09g074420,Solyc09g074430,Solyc09g074440,Solyc09g074450,Solyc09g0…	L93
LP_BFW	weight	SL2.50chr10_2408004	10	2408004	A	C	0.2006	0.450792	0.0911675	1.44825e-06	7.01669	Solyc10g008060,Solyc10g008070,Solyc10g008080,Solyc10g008090,Solyc10g008100,Solyc10g008110,Solyc10g008120,Solyc10g008130,Solyc10g008140,Solyc10g008150,Solyc10g008160,Solyc10g008170,Solyc10g008180,Solyc10g008190,Solyc10g008200,Solyc10g008210,Solyc10g008220,Solyc10g008230,Solyc10g008240,Solyc10g008250,Solyc10g008260,Solyc10g008270,Solyc10g008280,Solyc10g008290,Solyc10g008300,Solyc10g008310,Solyc10g0…	L94
LP_BDW	weight	SL2.50chr11_1152486	11	1152486	T	A	0.3256	0.363221	0.0721117	9.0688e-07	7.2618	Solyc11g006200,Solyc11g006210,Solyc11g006220,Solyc11g006230,Solyc11g006240,Solyc11g006250,Solyc11g006260,Solyc11g006270,Solyc11g006280,Solyc11g006290,Solyc11g006300,Solyc11g006310,Solyc11g006320,Solyc11g006330,Solyc11g006340,Solyc11g006350,Solyc11g006360,Solyc11g006370,Solyc11g006380,Solyc11g006390,Solyc11g006400,Solyc11g006410,Solyc11g006420,Solyc11g006430,Solyc11g006440,Solyc11g006450,Solyc11g0…	L95
CK_BFW	weight	SL2.50chr11_4376545	11	4376545	A	T	0.06327	-0.976552	0.183506	2.17458e-07	8.03807	Solyc11g011090,Solyc11g011100,Solyc11g011110,Solyc11g011120,Solyc11g011130,Solyc11g011140,Solyc11g011150,Solyc11g011160,Solyc11g011170,Solyc11g011180,Solyc11g011190,Solyc11g011200,Solyc11g011210,Solyc11g011220,Solyc11g011230,Solyc11g011240,Solyc11g011250,Solyc11g011260,Solyc11g011270,Solyc11g011280,Solyc11g011290,Solyc11g011300,Solyc11g011310,Solyc11g011320,Solyc11g011330,Solyc11g011340,Solyc11g0…	L96
CK_BFW	weight	SL2.50chr11_4731482	11	4731482	G	A	0.06173	-1.10928	0.187821	1.05853e-08	9.71954	Solyc11g011090,Solyc11g011100,Solyc11g011110,Solyc11g011120,Solyc11g011130,Solyc11g011140,Solyc11g011150,Solyc11g011160,Solyc11g011170,Solyc11g011180,Solyc11g011190,Solyc11g011200,Solyc11g011210,Solyc11g011220,Solyc11g011230,Solyc11g011240,Solyc11g011250,Solyc11g011260,Solyc11g011270,Solyc11g011280,Solyc11g011290,Solyc11g011300,Solyc11g011310,Solyc11g011320,Solyc11g011330,Solyc11g011340,Solyc11g0…	L97
CK_Chla	Pigment content	SL2.50chr11_4968865	11	4968865	A	C	0.05755	-0.57855	0.104675	8.94229e-08	9.86879		L97
CK_BFW	weight	SL2.50chr11_5253541	11	5253541	C	T	0.05401	-0.846611	0.136455	2.07488e-09	10.6191	Solyc11g012000,Solyc11g012010,Solyc11g012020,Solyc11g012030,Solyc11g012040,Solyc11g012050,Solyc11g012060,Solyc11g012070,Solyc11g012080,Solyc11g012090,Solyc11g012100,Solyc11g012110,Solyc11g012120,Solyc11g012130,Solyc11g012140,Solyc11g012150,Solyc11g012160,Solyc11g012170,Solyc11g012180,Solyc11g012190,Solyc11g012200,Solyc11g012320,Solyc11g012330,Solyc11g012340,Solyc11g012350,Solyc11g012360,Solyc11g0…	L98
CK_BFW	weight	SL2.50chr11_5519096	11	5519096	T	C	0.06173	-0.783969	0.1439	1.15354e-07	8.39203	Solyc11g012700,Solyc11g012710,Solyc11g012720,Solyc11g012730,Solyc11g012740,Solyc11g012750,Solyc11g012760,Solyc11g012770,Solyc11g012780,Solyc11g012790,Solyc11g012800,Solyc11g012810,Solyc11g012820,Solyc11g012830,Solyc11g012840,Solyc11g012850,Solyc11g012860,Solyc11g012870,Solyc11g012880,Solyc11g012890,Solyc11g012900,Solyc11g012910,Solyc11g012920	L99
CK_BFW	weight	SL2.50chr11_6173999	11	6173999	T	C	0.07562	-0.734619	0.150353	1.7733e-06	6.86245	Solyc11g013120,Solyc11g013130,Solyc11g013140,Solyc11g013150,Solyc11g013160,Solyc11g013170,Solyc11g013180,Solyc11g013190,Solyc11g013200,Solyc11g013210,Solyc11g013220,Solyc11g013230,Solyc11g013240,Solyc11g013250,Solyc11g013260,Solyc11g013270,Solyc11g013280,Solyc11g013290,Solyc11g013300,Solyc11g013310,Solyc11g013320,Solyc11g013330,Solyc11g013340,Solyc11g013350,Solyc11g013360,Solyc11g013370	L100
LN_BDW	weight	SL2.50chr11_9505871	11	9505871	T	G	0.09259	-0.040457	0.00839909	2.4044e-06	6.68254	Solyc11g018720,Solyc11g018730,Solyc11g018740,Solyc11g018750,Solyc11g018760,Solyc11g018770,Solyc11g018780,Solyc11g018800,Solyc11g018810,Solyc11g018820,Solyc11g018830,Solyc11g018850,Solyc11g019850,Solyc11g019860,Solyc11g019870,Solyc11g019880	L101
CK_Chlb	Pigment content	SL2.50chr11_23115927	11	23115927	T	C	0.1421	-0.408257	0.0810305	9.19268e-07	8.33966	Solyc11g030670,Solyc11g030680,Solyc11g030690,Solyc11g030700,Solyc11g030710,Solyc11g030720,Solyc11g030730,Solyc11g030740,Solyc11g030760,Solyc11g030770,Solyc11g030780	L102
CK_Chla	Pigment content	SL2.50chr11_32623005	11	32623005	T	A	0.1205	-0.579543	0.108879	2.45885e-07	9.21887	Solyc11g044610,Solyc11g044600,Solyc11g044590,Solyc11g044580,Solyc11g044570,Solyc11g044560,Solyc11g044540,Solyc11g044530,Solyc11g044520,Solyc11g044510,Solyc11g044500,Solyc11g044490,Solyc11g044480,Solyc11g044470,Solyc11g044460,Solyc11g044450,Solyc11g044440,Solyc11g044430,Solyc11g044420,Solyc11g044410,Solyc11g044400,Solyc11g044390,Solyc11g044380,Solyc11g044370,Solyc11g044360	L103
CK_PH	length	SL2.50chr11_55290158	11	55290158	G	A	0.05864	4.63547	0.924132	7.10098e-08	7.206	Solyc11g071690,Solyc11g071700,Solyc11g071710,Solyc11g071720,Solyc11g071730,Solyc11g071740,Solyc11g071750,Solyc11g071760,Solyc11g071770,Solyc11g071780,Solyc11g071790,Solyc11g071800,Solyc11g071810,Solyc11g071820,Solyc11g071830,Solyc11g071840,Solyc11g071850,Solyc11g071860,Solyc11g071870,Solyc11g071880,Solyc11g071890,Solyc11g071900,Solyc11g071910,Solyc11g071920,Solyc11g071930,Solyc11g071940,Solyc11g0…	L104	Wang et al., 2020 & Liu et al., 2020
CK_AFW	weight	SL2.50chr11_55290434	11	55290434	A	T	0.06173	0.757063	0.132703	3.00409e-08	9.12828		L104
LN_PH	length	SL2.50chr12_353321	12	353321	A	T	0.07253	0.744302	0.147656	3.51951e-07	7.27215	Solyc12g005240,Solyc12g005250,Solyc12g005260,Solyc12g005270,Solyc12g005280,Solyc12g005290,Solyc12g005300,Solyc12g005310,Solyc12g005320,Solyc12g005330,Solyc12g005340,Solyc12g005350,Solyc12g005360,Solyc12g005370,Solyc12g005380,Solyc12g005390,Solyc12g005400,Solyc12g005410,Solyc12g005420,Solyc12g005430,Solyc12g005440,Solyc12g005450,Solyc12g005460,Solyc12g005470,Solyc12g005480,Solyc12g005490,Solyc12g0…	L105
LN_ADW	weight	SL2.50chr12_2353300	12	2353300	C	T	0.233	0.562798	0.117229	2.64885e-06	6.64118	Solyc12g008820,Solyc12g008830,Solyc12g008840,Solyc12g008850,Solyc12g008860,Solyc12g008870,Solyc12g008880,Solyc12g008890,Solyc12g008900,Solyc12g008910,Solyc12g008920,Solyc12g008930,Solyc12g008940,Solyc12g008950,Solyc12g008960,Solyc12g008970,Solyc12g008980,Solyc12g008990,Solyc12g009000,Solyc12g009010,Solyc12g009020,Solyc12g009030,Solyc12g009040,Solyc12g009050,Solyc12g009060,Solyc12g009070,Solyc12g0…	L106
LN_ADW	weight	SL2.50chr12_2902363	12	2902363	G	A	0.08333	0.696958	0.136084	5.85178e-07	7.4894	Solyc12g008820,Solyc12g008830,Solyc12g008840,Solyc12g008850,Solyc12g008860,Solyc12g008870,Solyc12g008880,Solyc12g008890,Solyc12g008900,Solyc12g008910,Solyc12g008920,Solyc12g008930,Solyc12g008940,Solyc12g008950,Solyc12g008960,Solyc12g008970,Solyc12g008980,Solyc12g008990,Solyc12g009000,Solyc12g009010,Solyc12g009020,Solyc12g009030,Solyc12g009040,Solyc12g009050,Solyc12g009060,Solyc12g009070,Solyc12g0…	L107
LN_ADW	weight	SL2.50chr12_4211530	12	4211530	A	G	0.09568	0.657861	0.128267	5.64893e-07	7.50919	Solyc12g011160,Solyc12g011170,Solyc12g011180,Solyc12g011190,Solyc12g011200,Solyc12g011210,Solyc12g011220,Solyc12g011230,Solyc12g011240,Solyc12g011250,Solyc12g011260,Solyc12g011270,Solyc12g011280,Solyc12g011290,Solyc12g011300,Solyc12g011310,Solyc12g011320,Solyc12g011330,Solyc12g011340,Solyc12g011350,Solyc12g011360,Solyc12g011370,Solyc12g011380,Solyc12g011390,Solyc12g011400,Solyc12g011410,Solyc12g0…	L108
LN_AFW	weight	SL2.50chr12_5181652	12	5181652	C	T	0.06944	1.13228	0.213936	2.62298e-07	7.95758	Solyc12g014170,Solyc12g014180,Solyc12g014190,Solyc12g014200,Solyc12g014210,Solyc12g014220,Solyc12g014230,Solyc12g014240,Solyc12g014250,Solyc12g014260,Solyc12g014270,Solyc12g014280,Solyc12g014290,Solyc12g014300,Solyc12g014310,Solyc12g014320,Solyc12g014330,Solyc12g014340,Solyc12g014350,Solyc12g014360,Solyc12g014370,Solyc12g014380,Solyc12g014390,Solyc12g014400,Solyc12g014410	L109	Desaint et al., 2024
LN_BDW	weight	SL2.50chr12_6167464	12	6167464	G	A	0.09568	-0.0369811	0.00776036	3.04681e-06	6.54984	Solyc12g015930,Solyc12g015940,Solyc12g015960,Solyc12g015970,Solyc12g015980,Solyc12g015990,Solyc12g016000,Solyc12g016010,Solyc12g016020,Solyc12g016030,Solyc12g016040,Solyc12g016050,Solyc12g016060,Solyc12g016070,Solyc12g016080,Solyc12g016090,Solyc12g016100,Solyc12g016110,Solyc12g016120,Solyc12g016130,Solyc12g016140,Solyc12g016150,Solyc12g016160,Solyc12g016170,Solyc12g016180,Solyc12g016190,Solyc12g0…	L110	Desaint et al., 2024
CK_PH	length	SL2.50chr12_12260621	12	12260621	T	C	0.07099	-6.24438	1.28704	1.5246e-06	6.77312	Solyc12g019880,Solyc12g019890,Solyc12g019900,Solyc12g019910,Solyc12g019920,Solyc12g019930	L111
LN_BDW	weight	SL2.50chr12_60449336	12	60449336	A	G	0.2253	-0.0318703	0.00593155	1.64344e-07	8.1813	Solyc12g033130	L112
CK_AFW	weight	SL2.50chr12_64207442	12	64207442	G	A	0.0787	0.625783	0.12936	2.19226e-06	6.73625	Solyc12g088760,Solyc12g088770,Solyc12g088780,Solyc12g088790,Solyc12g088800,Solyc12g088810,Solyc12g088820,Solyc12g088830,Solyc12g088840,Solyc12g088850,Solyc12g088860,Solyc12g088870,Solyc12g088880,Solyc12g088890,Solyc12g088900,Solyc12g088910,Solyc12g088920,Solyc12g088930,Solyc12g088940,Solyc12g088950,Solyc12g088960,Solyc12g088970,Solyc12g088980,Solyc12g088990,Solyc12g089000,Solyc12g089010,Solyc12g0…	L113
CK_AFW	weight	SL2.50chr12_64639405	12	64639405	C	T	0.09105	-0.896448	0.17341	7.55789e-08	7.61968	Solyc12g089310,Solyc12g089320,Solyc12g089330,Solyc12g089340,Solyc12g089350,Solyc12g089360,Solyc12g089370,Solyc12g089380,Solyc12g094380,Solyc12g094390,Solyc12g094400,Solyc12g094410,Solyc12g094420,Solyc12g094430,Solyc12g094440,Solyc12g094450,Solyc12g094460,Solyc12g094470,Solyc12g094480,Solyc12g094490,Solyc12g094500,Solyc12g094510,Solyc12g094520,Solyc12g094530,Solyc12g094540,Solyc12g094550,Solyc12g0…	L114
CK_PH	length	SL2.50chr12_64639405	12	64639405	C	T	0.09105	-0.896448	0.17341	2.05647e-06	7.61968		L114
CK_AFW	weight	SL2.50chr12_65068513	12	65068513	C	T	0.08333	0.612986	0.126243	2.01599e-06	6.78323	Solyc12g095770,Solyc12g095780,Solyc12g095790,Solyc12g095800,Solyc12g095810,Solyc12g095820,Solyc12g095830,Solyc12g095840,Solyc12g095850,Solyc12g095860,Solyc12g095870,Solyc12g095880,Solyc12g095890,Solyc12g095900,Solyc12g095910,Solyc12g095920,Solyc12g095930,Solyc12g095940,Solyc12g095950,Solyc12g095960,Solyc12g095970,Solyc12g095980,Solyc12g095990,Solyc12g096000,Solyc12g096010,Solyc12g096020,Solyc12g0…	L115
LN_BFW	weight	SL2.50chr12_66731920	12	66731920	C	T	0.05401	-0.516347	0.10384	1.20403e-06	7.09041	Solyc12g099350,Solyc12g099360,Solyc12g099370,Solyc12g099380,Solyc12g099390,Solyc12g099400,Solyc12g099410,Solyc12g099420,Solyc12g099430,Solyc12g099440,Solyc12g099450,Solyc12g099460,Solyc12g099470,Solyc12g099480,Solyc12g099490,Solyc12g099500,Solyc12g099510,Solyc12g099520,Solyc12g099530,Solyc12g099540,Solyc12g099550,Solyc12g099560,Solyc12g099570,Solyc12g099580,Solyc12g099590,Solyc12g099600,Solyc12g0…	L116

## Sheet: TableS5
Supplementary Table 5. Summary of significant locus-trait associations identified in GWAS
aSuggestive SNPs, p <= 3.1×10-6.
bLead SNPs are those with the lowest P values in the defined association loci.
Item	Height traits	Weight traits	Pigment content traits
Number of phenotypes	4	16	8
Number of suggestive SNPs a	19	92	27
Number of loci per phenotype	1-13	2-12	1-7
Lead SNPs explaining >8% of variationb	2	20	21
Maximum explained variation (%)	9.33	10.62	10.59
Explained variation per SNP (%)	7.26	7.12	8.53

## Sheet: TableS6
Supplementary Table 6. DEGs in above-ground tissues and below-ground tissues under LN, LP and LK treatment
Intersection	Gene ID	Normalized read counts		log2(fold change for third comparison)	Expression of the situation	Gene annotation
		Control group	Experimental group
CK_A_VS_LN_A	Solyc00g007140	16.2321	4.21819	-1.12917	down	Unknown Protein (AHRD V1)
	Solyc00g028960	4.13149	0.182518	-1.59993	down	Glutaredoxin family protein (AHRD V1 ***- D7KCA5_ARALY)%3B contains Interpro domain(s) IPR011905 Glutaredoxin-like%2C plant II
	Solyc00g072400	1.79815	0.0461846	-2.42388	down	Peroxidase 1 (AHRD V1 ***- A0SWU6_SESRO)%3B contains Interpro domain(s) IPR002016 Haem peroxidase%2C plant/fungal/bacterial
	Solyc00g136260	29.8577	9.97587	-1.06583	down	Ring H2 finger protein (AHRD V1 *-*- D9ZHD8_HYPPE)%3B contains Interpro domain(s) IPR018957 Zinc finger%2C C3HC4 RING-type
	Solyc00g272810	13.4229	1.33344	-2.43723	down	N-acetyltransferase (AHRD V1 ***- B6SUK9_MAIZE)%3B contains Interpro domain(s) IPR000182 GCN5-related N-acetyltransferase
	Solyc00g283010	2.15502	0.470139	-1.22887	down	Multidrug resistance protein ABC transporter family (AHRD V1 **-- B9GX56_POPTR)%3B contains Interpro domain(s) IPR003439 ABC transporter-like
	Solyc01g005290	37.1392	9.44395	-1.58774	down	SEC14 cytosolic factor family protein (AHRD V1 **-- D7M8H6_ARALY)%3B contains Interpro domain(s) IPR001251 Cellular retinaldehyde-binding/triple function%2C C-terminal
	Solyc01g005300	84.561	2.69651	-4.5536	down	Flavin-binding kelch domain F box protein (AHRD V1 **-* D7KVS5_ARALY)%3B contains Interpro domain(s) IPR015915 Kelch-type beta propeller
	Solyc01g005470	24.1993	8.80759	-1.03275	down	Cell number regulator 10 (AHRD V1 **-- D9HP26_MAIZE)%3B contains Interpro domain(s) IPR006461 Protein of unknown function Cys-rich
	Solyc01g006090	11.1219	2.63986	-1.48489	down	rRNA processing protein Ebp2 (AHRD V1 **-- B6K460_SCHJY)%3B contains Interpro domain(s) IPR008610 Eukaryotic rRNA processing
	Solyc01g006170	36.061	9.83198	-1.54091	down	rRNA processing protein ebna1-binding protein-related (AHRD V1 *--* C4QG91_SCHMA)%3B contains Interpro domain(s) IPR008610 Eukaryotic rRNA processing
	Solyc01g006180	8.72376	2.86817	-1.16245	down	GTP-binding protein-like (AHRD V1 ***- Q69NK1_ORYSJ)
	Solyc01g006400	576.924	241.884	-1.12956	down	Cysteine-rich extensin-like protein-4 (AHRD V1 *-*- Q08197_TOBAC)
	Solyc01g006580	20.7523	7.37821	-1.14347	down	2-oxoglutarate-dependent dioxygenase (AHRD V1 **** B9GL08_POPTR)%3B contains Interpro domain(s) IPR005123 Oxoglutarate and iron-dependent oxygenase
	Solyc01g006670	5.27398	1.09643	-1.56231	down	UDP-glucosyltransferase HvUGT5876 (AHRD V1 ***- D3WYW1_HORVD)%3B contains Interpro domain(s) IPR002213 UDP-glucuronosyl/UDP-glucosyltransferase
	Solyc01g006680	26.7249	2.35664	-2.99472	down	Transcription factor jumonji jmjC domain protein (AHRD V1 *-** D5NKF9_9BURK)%3B contains Interpro domain(s) IPR003347 Transcription factor jumonji/aspartyl beta-hydroxylase
	Solyc01g007140	7.13687	2.64603	-1.03939	down	Pre-rRNA-processing protein ipi1 (AHRD V1 *--- B6K6C3_SCHJY)%3B contains Interpro domain(s) IPR016024 Armadillo-type fold
	Solyc01g008790	30.0153	9.22289	-1.40857	down	Phosphoesterase family protein (AHRD V1 ***- D7LEV5_ARALY)%3B contains Interpro domain(s) IPR007312 Phosphoesterase
	Solyc01g009310	144.084	62.4852	-1.04599	down	Sterol reductase (AHRD V1 **** A8IA67_CHLRE)%3B contains Interpro domain(s) IPR001171 Ergosterol biosynthesis ERG4/ERG24
	Solyc01g010710	20.22	7.91177	-1.03825	down	Serine carboxypeptidase 1 (AHRD V1 **** B6U0V5_MAIZE)%3B contains Interpro domain(s) IPR001563 Peptidase S10%2C serine carboxypeptidase
	Solyc01g020340	1.9307	0.250862	-1.23173	down	Pentatricopeptide repeat-containing protein (AHRD V1 ***- D7MLP6_ARALY)%3B contains Interpro domain(s) IPR002885 Pentatricopeptide repeat
	Solyc01g049880	16.0182	2.81648	-1.81229	down	Unknown Protein (AHRD V1)
	Solyc01g059980	0.201261	0.0370466	-1.45375	down	Beta-glucanase (AHRD V1 ***- Q53X08_NICPL)%3B contains Interpro domain(s) IPR000490 Glycoside hydrolase%2C family 17
	Solyc01g066260	5.42246	0.630394	-1.40487	down	Unknown Protein (AHRD V1)
	Solyc01g066760	21.7997	7.43224	-1.03247	down	Unknown Protein (AHRD V1)
	Solyc01g067440	22.934	8.2634	-1.00432	down	Glutaredoxin (AHRD V1 ***- B9MZY7_POPTR)%3B contains Interpro domain(s) IPR011905 Glutaredoxin-like%2C plant II
	Solyc01g067620	14.3018	4.59504	-1.21186	down	1-aminocyclopropane-1-carboxylate oxidase (AHRD V1 **-- ACCO_MUSAC)%3B contains Interpro domain(s) IPR005123 Oxoglutarate and iron-dependent oxygenase
	Solyc01g079320	7.6971	2.63209	-1.03713	down	Pentatricopeptide repeat-containing protein (AHRD V1 ***- D7KB79_ARALY)%3B contains Interpro domain(s) IPR002885 Pentatricopeptide repeat
	Solyc01g080020	29.4318	8.06526	-1.55368	down	Xylanase inhibitor (Fragment) (AHRD V1 **-- Q53IQ4_WHEAT)%3B contains Interpro domain(s) IPR001461 Peptidase A1
	Solyc01g080910	22.242	6.47617	-1.40033	down	Unknown Protein (AHRD V1)
	Solyc01g086710	20.4504	7.96247	-1.12069	down	DNA-directed RNA polymerase (AHRD V1 ***- B9SVH7_RICCO)%3B contains Interpro domain(s) IPR015712 DNA-directed RNA polymerase%2C subunit 2
	Solyc01g087800	3.16258	0.554039	-1.70827	down	Subtilisin-like protease (AHRD V1 **-- O82777_SOLLC)%3B contains Interpro domain(s) IPR015500 Peptidase S8%2C subtilisin-related
	Solyc01g089880	18.6865	6.1914	-1.10365	down	Unknown Protein (AHRD V1)%3B contains Interpro domain(s) IPR004895 Prenylated rab acceptor PRA1
	Solyc01g090270	62.6915	42.3652	-0.41	down	Bzip-like transcription factor-like (AHRD V1 *-*- Q7X997_ORYSJ)%3B contains Interpro domain(s) IPR006867 Protein of unknown function DUF632
	Solyc01g090510	2.14636	0.559335	-1.07461	down	Pentatricopeptide repeat-containing protein (AHRD V1 ***- D7LJ24_ARALY)%3B contains Interpro domain(s) IPR002885 Pentatricopeptide repeat
	Solyc01g091170	12.2939	3.12086	-1.48948	down	Agmatinase (AHRD V1 ***- Q1IPT1_ACIBL)%3B contains Interpro domain(s) IPR016160 Aldehyde dehydrogenase%2C conserved site IPR006035 Ureohydrolase
	Solyc01g091370	24.1311	7.73582	-1.35715	down	AT-hook motif nuclear localized protein 1 (AHRD V1 ***- Q8VYJ2_ARATH)%3B contains Interpro domain(s) IPR005175 Protein of unknown function DUF296
	Solyc01g094370	129.188	55.212	-1.03624	down	Remorin 2 (AHRD V1 ***- Q9XEX9_SOLLC)%3B contains Interpro domain(s) IPR005516 Remorin%2C C-terminal region
	Solyc01g096100	53.0363	21.6691	-1.08051	down	AT2G46550 protein (Fragment) (AHRD V1 ***- B9DHY8_ARATH)
	Solyc01g096420	55.3859	6.42117	-2.71287	down	Predicted NADPH-dependent FMN reductase (AHRD V1 ***- Q0W0S0_UNCMA)%3B contains Interpro domain(s) IPR005025 NADPH-dependent FMN reductase
	Solyc01g096550	14.9964	5.23889	-1.17234	down	Protein arginine methyltransferase (AHRD V1 *-** C1E5H4_9CHLO)%3B contains Interpro domain(s) IPR013216 Methyltransferase type 11
	Solyc01g096800	18.8166	6.72005	-1.12502	down	SWI4 1 Peter Pan-like protein suppressor (AHRD V1 **-- D0MSA0_PHYIN)%3B contains Interpro domain(s) IPR007109 Brix domain
	Solyc01g096920	17.4649	6.79948	-1.06337	down	Polyadenylation factor I complex subunit Yth1 (CPSF subunit) (ISS) (AHRD V1 *-*- Q01E48_OSTTA)%3B contains Interpro domain(s) IPR019496 Nuclear fragile X mental retardation-interacting protein 1%2C conserved region
	Solyc01g097270	44.7134	13.7708	-1.3888	down	Chitinase (Fragment) (AHRD V1 *--- Q38777_ALLSA)%3B contains Interpro domain(s) IPR000726 Glycoside hydrolase%2C family 19%2C catalytic IPR001153 Barwin
	Solyc01g097510	52.2987	14.2138	-1.60051	down	Annexin 3 (AHRD V1 ***- A9X4R3_BRAJU)%3B contains Interpro domain(s) IPR015472 Annexin like protein IPR001464 Annexin
	Solyc01g097520	209.218	46.791	-1.97251	down	Annexin 11 (AHRD V1 ***- D6QX28_SOYBN)%3B contains Interpro domain(s) IPR009118 Annexin%2C type plant
	Solyc01g098190	72.6414	29.0125	-1.13931	down	Sodium/hydrogen exchanger (AHRD V1 **** Q1JRA2_SOLLC)%3B contains Interpro domain(s) IPR018407 Na+/H+ exchanger%2C isoforms 1-4%2C conserved region
	Solyc01g098630	23.6972	6.32729	-1.51338	down	Import inner membrane translocase subunit Tim44 (AHRD V1 *--- B3Q8B6_RHOPT)%3B contains Interpro domain(s) IPR007379 Mitochondrial inner membrane translocase complex%2C subunit Tim44-related
	Solyc01g100000	22.0911	7.24944	-1.22357	down	F-box protein PP2-B1 (AHRD V1 ***- PP2B1_ARATH)%3B contains Interpro domain(s) IPR001810 Cyclin-like F-box
	Solyc01g100080	19.4386	6.86997	-1.09343	down	Single-stranded DNA binding (AHRD V1 ***- Q2HW28_MEDTR)%3B contains Interpro domain(s) IPR000424 Primosome PriB/single-strand DNA-binding
	Solyc01g100230	16.0488	2.74761	-1.97978	down	Chaperone protein dnaJ (AHRD V1 ***- B6U761_MAIZE)%3B contains Interpro domain(s) IPR001623 Heat shock protein DnaJ%2C N-terminal
	Solyc01g100580	13.0822	4.36594	-1.19196	down	Pentatricopeptide repeat-containing protein (AHRD V1 ***- D7KB79_ARALY)%3B contains Interpro domain(s) IPR002885 Pentatricopeptide repeat
	Solyc01g103590	51.5122	17.116	-1.30729	down	Glyoxalase/bleomycin resistance protein/dioxygenase (AHRD V1 **-- Q2HVV5_MEDTR)%3B contains Interpro domain(s) IPR004360 Glyoxalase/bleomycin resistance protein/dioxygenase
	Solyc01g104680	374.894	163.192	-1.07431	down	GTP-binding nuclear protein Ran-A1 (AHRD V1 **-- B3TM31_ELAGV)%3B contains Interpro domain(s) IPR018210 GTP-binding nuclear protein%2C Ran%2C conserved site IPR002041 Ran GTPase
	Solyc01g106000	107.32	42.5659	-1.12909	down	Isochorismatase hydrolase (AHRD V1 ***- B6TNR9_MAIZE)%3B contains Interpro domain(s) IPR000868 Isochorismatase-like
	Solyc01g106040	6.26192	1.86385	-1.07505	down	GATA transcription factor 25 (AHRD V1 *--- B6TFI9_MAIZE)%3B contains Interpro domain(s) IPR010402 CCT domain
	Solyc01g106210	85.7341	37.0307	-1.04429	down	Chaperone DnaK (AHRD V1 ***- A2Q199_MEDTR)%3B contains Interpro domain(s) IPR012725 Chaperone DnaK
	Solyc01g106610	1.63769	0	-1.92933	down	Pathogenesis-related protein-1 (AHRD V1 **-- Q40397_NICGU)%3B contains Interpro domain(s) IPR002413 Ves allergen
	Solyc01g106690	94.1471	34.6921	-1.25364	down	Unknown Protein (AHRD V1)%3B contains Interpro domain(s) IPR010410 Protein of unknown function DUF1005
	Solyc01g108100	9.39082	0.469655	-3.23959	down	Unknown Protein (AHRD V1)
	Solyc01g108320	1.02354	0	-1.53695	down	Peroxidase (AHRD V1 ***- Q43004_ORYSJ)%3B contains Interpro domain(s) IPR002016 Haem peroxidase%2C plant/fungal/bacterial
	Solyc01g108710	46.19	4.74547	-2.64081	down	Unknown Protein (AHRD V1)
	Solyc01g108860	1.58479	0.122114	-1.60358	down	1-aminocyclopropane-1-carboxylate oxidase (AHRD V1 **-- ACCO_MUSAC)%3B contains Interpro domain(s) IPR005123 Oxoglutarate and iron-dependent oxygenase
	Solyc01g108910	50.5331	6.81077	-2.48406	down	COSII_At2g15890 (Fragment) (AHRD V1 *-*- C0KFD9_9SOLN)
	Solyc01g109470	26.4017	9.65429	-1.10839	down	BURP domain-containing protein (AHRD V1 **-- D7KE28_ARALY)%3B contains Interpro domain(s) IPR004873 BURP
	Solyc01g109480	44.6167	16.7769	-1.05041	down	Suspensor-specific protein (AHRD V1 *-*- Q9FUP6_PHACN)
	Solyc01g109660	1433.84	528.671	-1.32999	down	Glycine-rich RNA-binding protein (AHRD V1 *-** B2YKT9_TOBAC)%3B contains Interpro domain(s) IPR015465 RNA recognition motif%2C glycine rich protein
	Solyc01g110060	112.885	45.8994	-1.12478	down	Purple acid phosphatase (AHRD V1 **** Q84KZ2_TOBAC)%3B contains Interpro domain(s) IPR015914 Purple acid phosphatase%2C N-terminal
	Solyc01g111350	81.1242	7.44567	-3.16592	down	Nodulin family protein (AHRD V1 ***- D7MDH3_ARALY)%3B contains Interpro domain(s) IPR010658 Nodulin-like
	Solyc01g111420	27.4337	10.3044	-1.11498	down	LOC734162 protein (Fragment) (AHRD V1 *-*- Q4KLD4_XENLA)%3B contains Interpro domain(s) IPR002143 Ribosomal protein L1
	Solyc01g112200	3.16719	0.709374	-1.41914	down	Pentatricopeptide repeat-containing protein (AHRD V1 ***- D7L8S9_ARALY)%3B contains Interpro domain(s) IPR002885 Pentatricopeptide repeat
	Solyc02g014310	280.492	81.7293	-1.64498	down	Polyadenylate-binding protein (AHRD V1 *--- PABP_DROME)%3B contains Interpro domain(s) IPR012677 Nucleotide-binding%2C alpha-beta plait
	Solyc02g014360	8.9137	3.3062	-1.02931	down	Pentatricopeptide repeat-containing protein (AHRD V1 ***- D7L3A6_ARALY)%3B contains Interpro domain(s) IPR002885 Pentatricopeptide repeat
	Solyc02g014860	3.49678	0	-3.76077	down	Chaperone protein DnaJ (AHRD V1 *-*- D2QAE1_BIFDB)%3B contains Interpro domain(s) IPR003095 Heat shock protein DnaJ
	Solyc02g031960	9.99243	2.09683	-1.36407	down	Oil palm polygalacturonase allergen PEST361 (AHRD V1 ***- A1KXJ4_ELAGV)%3B contains Interpro domain(s) IPR007524 Pectate lyase%2C N-terminal
	Solyc02g032660	6.74438	0.967366	-2.09482	down	MATE efflux family protein expressed (AHRD V1 **-- Q10HY1_ORYSJ)%3B contains Interpro domain(s) IPR002528 Multi antimicrobial extrusion protein MatE
	Solyc02g038750	39.6734	15.8027	-1.06342	down	WD repeat-containing protein 55 (AHRD V1 **-- C1BNG0_9MAXI)%3B contains Interpro domain(s) IPR017986 WD40 repeat%2C region
	Solyc02g062700	24.264	7.71456	-1.36715	down	26S protease regulatory subunit 6A (AHRD V1 *--- PRS6A_YEAST)%3B contains Interpro domain(s) IPR003959 ATPase%2C AAA-type%2C core
	Solyc02g062910	21.6383	6.55489	-1.34078	down	Pentatricopeptide repeat-containing protein (AHRD V1 ***- D7MBF2_ARALY)%3B contains Interpro domain(s) IPR002885 Pentatricopeptide repeat
	Solyc02g063280	22.8593	7.6303	-1.20263	down	Unknown Protein (AHRD V1)
	Solyc02g069100	80.6609	29.5924	-1.22934	down	Cathepsin B (AHRD V1 ***- Q1HER6_NICBE)%3B contains Interpro domain(s) IPR015643 Peptidase C1A%2C cathepsin B
	Solyc02g069110	68.5732	21.0151	-1.46373	down	Cathepsin B (AHRD V1 ***- Q1HER6_NICBE)%3B contains Interpro domain(s) IPR015643 Peptidase C1A%2C cathepsin B
	Solyc02g069770	18.7322	6.49695	-1.19929	down	Guanine nucleotide-binding protein subunit beta-like protein (AHRD V1 *--* GBLP_CHLRE)%3B contains Interpro domain(s) IPR020472 G-protein beta WD-40 repeat%2C region
	Solyc02g070100	28.5427	11.4182	-1.05635	down	ATP-dependent RNA helicase (AHRD V1 ***- C6LRM7_GIALA)%3B contains Interpro domain(s) IPR011545 DNA/RNA helicase%2C DEAD/DEAH box type%2C N-terminal
	Solyc02g070180	17.6317	6.24542	-1.14126	down	FAD-binding domain-containing protein (AHRD V1 **-- D7MFI0_ARALY)%3B contains Interpro domain(s) IPR006094 FAD linked oxidase%2C N-terminal
	Solyc02g071690	1.56245	0.0522917	-2.02437	down	GDSL esterase/lipase At1g29670 (AHRD V1 ***- GDL15_ARATH)%3B contains Interpro domain(s) IPR001087 Lipase%2C GDSL
	Solyc02g071700	378.49	148.103	-1.21756	down	GDSL esterase/lipase At1g29670 (AHRD V1 ***- GDL15_ARATH)%3B contains Interpro domain(s) IPR001087 Lipase%2C GDSL
	Solyc02g071710	67.4307	24.8242	-1.2282	down	GDSL esterase/lipase At1g29670 (AHRD V1 ***- GDL15_ARATH)%3B contains Interpro domain(s) IPR001087 Lipase%2C GDSL
	Solyc02g071720	7.97147	2.52113	-1.11759	down	GDSL esterase/lipase At1g29670 (AHRD V1 ***- GDL15_ARATH)%3B contains Interpro domain(s) IPR001087 Lipase%2C GDSL
	Solyc02g071820	11.7621	2.77081	-1.72142	down	Receptor like kinase%2C RLK
	Solyc02g076690	32.8645	5.00115	-2.36941	down	Cathepsin B-like cysteine proteinase (AHRD V1 **-* CYSP_SCHMA)%3B contains Interpro domain(s) IPR013128 Peptidase C1A%2C papain
	Solyc02g076730	97.3107	27.0725	-1.53201	down	Unknown Protein (AHRD V1)
	Solyc02g076740	489.42	91.7457	-2.09371	down	Unknown Protein (AHRD V1)
	Solyc02g076750	114.188	24.1735	-1.99884	down	Cathepsin B-like cysteine proteinase (AHRD V1 **-* CYSP_SCHMA)%3B contains Interpro domain(s) IPR013128 Peptidase C1A%2C papain
	Solyc02g077240	25.5336	9.32215	-1.18159	down	Pyruvate decarboxylase (AHRD V1 **** Q1I1D9_CITSI)%3B contains Interpro domain(s) IPR012110 Pyruvate decarboxylase/indolepyruvate decarboxylase
	Solyc02g077430	29.4978	7.14671	-1.70812	down	Lipase-like (AHRD V1 ***- Q8RZ40_ORYSJ)%3B contains Interpro domain(s) IPR002921 Lipase%2C class 3
	Solyc02g077880	368.043	147.925	-1.1589	down	Auxin-repressed protein (AHRD V1 ***- Q6PXE1_9SOLN)%3B contains Interpro domain(s) IPR008406 Dormancyauxin associated
	Solyc02g078100	2.45767	0	-2.61951	down	pistil extensin-like protein (Fragment) (AHRD V1 *-*- Q49I33_NICPL)%3B contains Interpro domain(s) IPR006041 Pollen Ole e 1 allergen and extensin
	Solyc02g078130	50.8789	7.53249	-2.33351	down	Basic helix-loop-helix family protein (AHRD V1 ***- D7MFG5_ARALY)%3B contains Interpro domain(s) IPR011598 Helix-loop-helix DNA-binding
	Solyc02g078150	9.81511	0.697863	-2.87437	down	Plant-specific domain TIGR01615 family protein (AHRD V1 *-*- B6UDN7_MAIZE)%3B contains Interpro domain(s) IPR006502 Protein of unknown function DUF506%2C plant
	Solyc02g078160	8.52176	2.04396	-1.43465	down	Plant-specific domain TIGR01615 family protein (AHRD V1 ***- B6UDN7_MAIZE)%3B contains Interpro domain(s) IPR006502 Protein of unknown function DUF506%2C plant
	Solyc02g079210	38.713	15.7207	-1.04096	down	DAG protein (AHRD V1 *-*- B6SJX7_MAIZE)
	Solyc02g079380	2.51878	0.701301	-1.10194	down	Pentatricopeptide repeat-containing protein (AHRD V1 ***- D7KMD0_ARALY)%3B contains Interpro domain(s) IPR002885 Pentatricopeptide repeat
	Solyc02g080120	18.6756	3.68677	-1.8533	down	Gibberellin 2-beta-dioxygenase 7 (AHRD V1 **-* B6SZM8_MAIZE)%3B contains Interpro domain(s) IPR005123 Oxoglutarate and iron-dependent oxygenase
	Solyc02g080560	61.4565	22.4331	-1.02992	down	Unknown Protein (AHRD V1)
	Solyc02g081680	22.4296	5.13409	-1.822	down	Nucleolar complex protein 2 homolog (AHRD V1 ***- C0H9R3_SALSA)%3B contains Interpro domain(s) IPR005343 Uncharacterised protein family UPF0120
	Solyc02g081810	128.027	50.7772	-1.17652	down	tRNA pseudouridine synthase B (AHRD V1 *-*- TRUB_PELTS)%3B contains Interpro domain(s) IPR004802 Pseudouridine synthase%2C putative
	Solyc02g082920	5.38246	1.2778	-1.25073	down	Endochitinase (Chitinase) (AHRD V1 **** Q43184_SOLTU)%3B contains Interpro domain(s) IPR000726 Glycoside hydrolase%2C family 19%2C catalytic
	Solyc02g084800	38.955	13.5403	-1.21279	down	Peroxidase (AHRD V1 ***- Q0ZA68_9ROSI)%3B contains Interpro domain(s) IPR002016 Haem peroxidase%2C plant/fungal/bacterial
	Solyc02g085230	16.9175	3.42269	-1.98464	down	Nucleolar protein 6 (AHRD V1 ***- B0WP83_CULQU)%3B contains Interpro domain(s) IPR005554 Nrap protein
	Solyc02g085630	1.82882	0	-1.92933	down	Homeobox-leucine zipper-like protein (AHRD V1 *-*- Q3HRT1_PICGL)%3B contains Interpro domain(s) IPR001356 Homeobox
	Solyc02g094860	4.64333	1.0697	-1.42717	down	cytochrome P450
	Solyc02g085910	2.58746	0.0519577	-2.79181	down	LOB domain protein 42 (AHRD V1 ***- D7KWD0_ARALY)%3B contains Interpro domain(s) IPR004883 Lateral organ boundaries%2C LOB
	Solyc02g086600	10.0445	2.54635	-1.60239	down	Polyribonucleotide nucleotidyltransferase (AHRD V1 ***- Q1PVN2_9BACT)%3B contains Interpro domain(s) IPR012162 Polyribonucleotide nucleotidyltransferase
	Solyc02g086700	7.19455	1.01531	-2.03088	down	Beta-1 3-glucanase (AHRD V1 ***- Q9SYX6_TOBAC)%3B contains Interpro domain(s) IPR000490 Glycoside hydrolase%2C family 17
	Solyc02g086880	105.722	32.9666	-1.48521	down	Formate dehydrogenase (AHRD V1 **** Q5NE18_SOLLC)%3B contains Interpro domain(s) IPR006140 D-isomer specific 2-hydroxyacid dehydrogenase%2C NAD-binding
	Solyc02g087740	23.9742	8.46326	-1.16896	down	Cupin RmlC-type (AHRD V1 **-- B4F886_MAIZE)%3B contains Interpro domain(s) IPR012864 Protein of unknown function DUF1637
	Solyc02g088780	25.0706	6.76745	-1.53032	down	Ribosome biogenesis protein ytm1 (AHRD V1 **-- C8V8H1_EMENI)%3B contains Interpro domain(s) IPR020472 G-protein beta WD-40 repeat%2C region
	Solyc02g088790	38.8205	11.8214	-1.41644	down	RNA-binding protein (AHRD V1 *-** Q941H8_SOLTU)%3B contains Interpro domain(s) IPR015465 RNA recognition motif%2C glycine rich protein
	Solyc02g090390	55.4762	17.4296	-1.43621	down	Serine-threonine protein kinase (AHRD V1 **** O24395_WHEAT)%3B contains Interpro domain(s) IPR015740 Plant protein serine/threonine kinase-like
	Solyc02g091850	27.1554	6.83347	-1.06498	down	Unknown Protein (AHRD V1)
	Solyc02g092290	8.82893	3.20389	-1.03561	down	F-box/LRR-repeat protein At5g02910 (AHRD V1 ***- FBL79_ARATH)%3B contains Interpro domain(s) IPR001810 Cyclin-like F-box
	Solyc02g093590	48.2827	18.221	-1.15731	down	CONSTANS-like zinc finger protein (AHRD V1 *-*- D0EP06_SOYBN)%3B contains Interpro domain(s) IPR010402 CCT domain
	Solyc03g005020	6.96589	2.09819	-1.1667	down	Lipase (AHRD V1 **** Q1XBG1_RICCO)%3B contains Interpro domain(s) IPR006693 AB-hydrolase associated lipase region
	Solyc03g005330	2.4839	0.486715	-1.08847	down	CBL-interacting protein kinase 20 (AHRD V1 **** C4P7W9_VITVI)%3B contains Interpro domain(s) IPR002290 Serine/threonine protein kinase
	Solyc03g005530	0.909708	0.0717651	-1.27793	down	Inorganic phosphate transporter (AHRD V1 **** O22549_SOLLC)%3B contains Interpro domain(s) IPR004738 Phosphate permease
	Solyc03g005700	154.342	34.205	-1.83451	down	Mitochondrial import receptor subunit TOM22 (AHRD V1 ***- B6U2X6_MAIZE)
	Solyc03g005980	18.1559	6.42058	-1.09511	down	Transmembrane water channel aquaporin Z (AHRD V1 **** Q3KGD7_PSEPF)%3B contains Interpro domain(s) IPR012269 Aquaporin
	Solyc03g006260	33.5615	11.3115	-1.31774	down	Sodium/calcium exchanger family protein (AHRD V1 *-*- D7KKF3_ARALY)%3B contains Interpro domain(s) IPR011992 EF-Hand type
	Solyc03g006310	19.7809	7.84836	-1.04195	down	Unknown Protein (AHRD V1)
	Solyc03g006400	11.1627	3.55176	-1.23972	down	Protein kinase (AHRD V1 ***- Q39886_SOYBN)%3B contains Interpro domain(s) IPR001245 Tyrosine protein kinase
	Solyc03g006410	19.4222	1.85152	-2.78587	down	Plant-specific domain TIGR01615 family protein (AHRD V1 ***- B6UDN7_MAIZE)%3B contains Interpro domain(s) IPR006502 Protein of unknown function DUF506%2C plant
	Solyc03g007170	39.5484	13.94	-1.2517	down	FK506-binding protein 4 (EC 5.2.1.8)(Peptidyl-prolyl cis-trans isomerase)(PPIase)(Rotamase) (AHRD V1 *-** C8V696_EMENI)%3B contains Interpro domain(s) IPR001179 Peptidyl-prolyl cis-trans isomerase%2C FKBP-type
	Solyc03g025270	179.932	77.3414	-1.05426	down	rRNA 2%26apos-O-methyltransferase fibrillarin (AHRD V1 ***- B6JX17_SCHJY)%3B contains Interpro domain(s) IPR000692 Fibrillarin
	Solyc03g025740	10.8855	3.71684	-1.05872	down	CCHC zinc finger protein (AHRD V1 *--- Q9GRG8_9TRYP)%3B contains Interpro domain(s) IPR013084 Zinc finger%2C CCHC retroviral-type
	Solyc03g026000	3.04579	0.240277	-1.56728	down	Unknown Protein (AHRD V1)
	Solyc03g031600	127.111	35.0835	-1.64465	down	Peroxisomal membrane protein PMP22 (AHRD V1 ***- B6TFH7_MAIZE)%3B contains Interpro domain(s) IPR007248 Mpv17/PMP22
	Solyc03g031620	66.421	21.6069	-1.40265	down	Phosphoadenosine phosphosulfate reductase (AHRD V1 *-** B7I7M3_ACIB5)%3B contains Interpro domain(s) IPR004508 Thioredoxin-independent 5'-adenylylsulphate reductase
	Solyc03g031730	129.645	50.35	-1.19942	down	Beta-glucosidase 47 (AHRD V1 **** D7MEP5_ARALY)%3B contains Interpro domain(s) IPR001360 Glycoside hydrolase%2C family 1
	Solyc03g031890	10.9471	2.90169	-1.3146	down	Cold induced protein-like (AHRD V1 *--- Q94JH8_ORYSJ)
	Solyc03g032030	7.33641	1.45664	-1.63107	down	Mitochondrial phosphate carrier protein (AHRD V1 **** B9H646_POPTR)%3B contains Interpro domain(s) IPR001993 Mitochondrial substrate carrier
	Solyc03g033840	3.20052	0.688979	-1.39864	down	26S protease regulatory subunit 6B homolog (AHRD V1 *--- PRS6B_ASPNG)%3B contains Interpro domain(s) IPR003959 ATPase%2C AAA-type%2C core
	Solyc03g043860	2.84942	0.299714	-1.3112	down	Nudix hydrolase 1 (AtNUDT1) (NADH pyrophosphatase) (DHNTP pyrophosphohydrolase) (Dihydroneopterin triphosphate pyrophosphohydrolase) (AHRD V1 **** D3V848_XENBS)%3B contains Interpro domain(s) IPR000086 NUDIX hydrolase domain
	Solyc03g051900	17.0501	6.66694	-1.14249	down	30S ribosomal protein S1 (AHRD V1 *--- RS1_CHLPN)%3B contains Interpro domain(s) IPR003029 Ribosomal protein S1%2C RNA binding domain
	Solyc03g079930	105.742	30.0598	-1.59831	down	Mitochondrial glycoprotein family protein (AHRD V1 ***- D7LDS6_ARALY)%3B contains Interpro domain(s) IPR003428 Mitochondrial glycoprotein
	Solyc03g080190	20.527	6.37852	-1.32461	down	Flavanone 3-hydroxylase-like protein (AHRD V1 **-- Q9FLV0_ARATH)%3B contains Interpro domain(s) IPR005123 Oxoglutarate and iron-dependent oxygenase
	Solyc03g081240	9.57835	1.06022	-2.59081	down	Pseudo response regulator (AHRD V1 ***- B9IDF0_POPTR)%3B contains Interpro domain(s) IPR001789 Signal transduction response regulator%2C receiver region
	Solyc03g083770	418.559	10.6714	-4.90926	down	Pectinesterase (AHRD V1 ***- C0PST8_PICSI)%3B contains Interpro domain(s) IPR006501 Pectinesterase inhibitor
	Solyc03g093390	42.5481	10.0046	-1.75883	down	Expansin protein (AHRD V1 ***- Q14F61_WHEAT)%3B contains Interpro domain(s) IPR007117 Pollen allergen/expansin%2C C-terminal
	Solyc03g093410	0.623721	0	-1.32989	down	High-affinity glucose transporter (AHRD V1 **** HGT1_KLULA)%3B contains Interpro domain(s) IPR003663 Sugar/inositol transporter
	Solyc03g094010	4.65623	1.28562	-1.15469	down	Glutamate dehydrogenase (AHRD V1 **** Q94IA5_BRANA)%3B contains Interpro domain(s) IPR014362 Glutamate dehydrogenase
	Solyc03g097020	16.7868	5.12911	-1.37861	down	26s protease regulatory subunit (AHRD V1 *--- C4M846_ENTHI)%3B contains Interpro domain(s) IPR003959 ATPase%2C AAA-type%2C core
	Solyc03g098480	5.43024	0.640493	-1.86979	down	Unknown Protein (AHRD V1)
	Solyc03g098640	15.2726	3.52386	-1.62555	down	Mpv17 protein (AHRD V1 *--- Q178F4_AEDAE)%3B contains Interpro domain(s) IPR007248 Mpv17/PMP22
	Solyc03g111710	93.1187	24.5698	-1.69856	down	Speckle-type POZ protein (AHRD V1 *--- SPOP_XENTR)%3B contains Interpro domain(s) IPR000197 Zinc finger%2C TAZ-type
	Solyc03g112530	33.9171	11.7885	-1.25573	down	Guanine nucleotide-binding protein G(I)/G(S)/G(T) subunit beta-3 (AHRD V1 **-* GBB3_HUMAN)%3B contains Interpro domain(s) IPR020472 G-protein beta WD-40 repeat%2C region
	Solyc03g113060	20.4769	8.57824	-1.01009	down	ATP-binding cassette transporter (AHRD V1 ***- D8RFW2_SELML)%3B contains Interpro domain(s) IPR003439 ABC transporter-like
	Solyc03g113130	8.31493	0.738355	-2.57695	down	Cupin RmlC-type (AHRD V1 **-- Q2HVC5_MEDTR)%3B contains Interpro domain(s) IPR012864 Protein of unknown function DUF1637
	Solyc03g113460	25.1046	6.11401	-1.57322	down	Alcohol dehydrogenase (Fragment) (AHRD V1 ***- Q6R4Y6_ZEALU)%3B contains Interpro domain(s) IPR002347 Glucose/ribitol dehydrogenase
	Solyc03g114180	12.7467	3.83654	-1.32204	down	UDP-glucosyltransferase HvUGT5876 (AHRD V1 ***- D3WYW1_HORVD)%3B contains Interpro domain(s) IPR002213 UDP-glucuronosyl/UDP-glucosyltransferase
	Solyc03g114580	7.90828	2.6029	-1.13498	down	Uridine kinase (AHRD V1 *-*- C3SA58_BRADI)%3B contains Interpro domain(s) IPR000764 Uridine kinase
	Solyc03g114620	3.033	0	-1.08848	down	Unknown Protein (AHRD V1)
	Solyc03g114970	197.688	77.6148	-1.15179	down	Nitrilase associated protein-like (Fragment) (AHRD V1 *--- Q1HEA6_MUSAC)
	Solyc03g115770	51.0494	6.83573	-2.60521	down	Timing of CAB expression-like
	Solyc03g116170	83.4655	20.7819	-1.74781	down	Nucleosome assembly protein family (AHRD V1 **-- A9RDJ7_PHYPA)%3B contains Interpro domain(s) IPR002164 Nucleosome assembly protein (NAP)
	Solyc03g116380	33.4779	12.6417	-1.17047	down	WD-40 repeat protein (AHRD V1 *-*- B2IUC6_NOSP7)%3B contains Interpro domain(s) IPR012979 Protein of unknown function NUC189%2C C-terminal
	Solyc03g116460	36.6321	8.83973	-1.77607	down	Aspartate racemase (AHRD V1 ***- D4XDK3_9BURK)%3B contains Interpro domain(s) IPR001920 Asp/Glu racemase
	Solyc03g119080	463.557	165.224	-1.36774	down	Beta-glucosidase (AHRD V1 **** D7L7Z3_ARALY)%3B contains Interpro domain(s) IPR001360 Glycoside hydrolase%2C family 1
	Solyc03g119530	70.2742	7.09072	-2.93463	down	LOB domain protein 42 (AHRD V1 ***- D7KWD0_ARALY)%3B contains Interpro domain(s) IPR004883 Lateral organ boundaries%2C LOB
	Solyc03g119590	13.811	1.69481	-1.69113	down	NIMIN2c protein (AHRD V1 ***- A0FJY4_TOBAC)
	Solyc03g120080	17.5931	6.27048	-1.16816	down	Periodic tryptophan protein 2 (AHRD V1 **-- D0MSR7_PHYIN)%3B contains Interpro domain(s) IPR020472 G-protein beta WD-40 repeat%2C region
	Solyc03g121030	9.3843	3.62669	-1.04021	down	DNA repair/transcription protein Mms19-like protein (AHRD V1 *-*- Q6ZEY8_ORYSJ)%3B contains Interpro domain(s) IPR016024 Armadillo-type fold
	Solyc03g121640	37.2242	11.6775	-1.41756	down	chaperonin (AHRD V1 ***- D3NRF5_AZOS1)%3B contains Interpro domain(s) IPR001844 Chaperonin Cpn60
	Solyc03g122360	54.9015	21.7195	-1.11942	down	Cytochrome P450
	Solyc03g123630	415.461	165.818	-1.207	down	Pectinesterase (AHRD V1 ***- Q564D7_SOLLC)%3B contains Interpro domain(s) IPR000070 Pectinesterase%2C catalytic
	Solyc04g005860	56.757	22.7194	-1.11172	down	cDNA clone J075153F01 full insert sequence (AHRD V1 **-- B7F9A7_ORYSJ)%3B contains Interpro domain(s) IPR009769 Protein of unknown function DUF1336
	Solyc04g006970	61.1585	20.1886	-1.42204	down	Phosphoenolpyruvate carboxylase (AHRD V1 **** A6YM33_RICCO)%3B contains Interpro domain(s) IPR015813 Pyruvate/Phosphoenolpyruvate kinase%2C catalytic core
	Solyc04g007030	0.846997	0.116931	-1.13677	down	Cc-nbs-lrr%2C resistance protein
	Solyc04g007070	44.7711	19.3931	-1.01393	down	Cc-nbs-lrr%2C resistance protein
	Solyc04g007140	12.5148	0	-3.25163	down	Unknown Protein (AHRD V1)
	Solyc04g007470	14.6839	3.15618	-1.77467	down	CONSTANS-like zinc finger protein (AHRD V1 *--- D0EP07_SOYBN)%3B contains Interpro domain(s) IPR000315 Zinc finger%2C B-box
	Solyc04g007750	28.4813	9.62652	-1.17656	down	Major latex-like protein (AHRD V1 **-- B5THI3_PANGI)%3B contains Interpro domain(s) IPR000916 Bet v I allergen
	Solyc04g007940	38.3908	14.4154	-1.16067	down	Cytochrome P450
	Solyc04g008030	6.84835	2.13181	-1.17464	down	Cleavage and polyadenylation specificity factor subunit 3 (AHRD V1 **-- B0WXD2_CULQU)%3B contains Interpro domain(s) IPR001279 Beta-lactamase-like
	Solyc04g008470	9.59542	1.02145	-1.70163	down	Defensin protein (AHRD V1 ***- B1N682_SOLPI)%3B contains Interpro domain(s) IPR008177 Gamma Purothionin
	Solyc04g008730	61.1139	18.9702	-1.45678	down	Alpha-galactosidase 1 (AHRD V1 **** Q5ZP79_PEA)%3B contains Interpro domain(s) IPR013785 Aldolase-type TIM barrel
	Solyc04g008900	4.57864	1.28307	-1.13231	down	Fgenesh protein 60 (AHRD V1 **-- Q1ZY19_BETVU)%3B contains Interpro domain(s) IPR004158 Protein of unknown function DUF247%2C plant
	Solyc04g009590	9.31563	0	-3.45347	down	Defensin protein (AHRD V1 ***- B1N678_SOLLC)%3B contains Interpro domain(s) IPR008177 Gamma Purothionin
	Solyc04g009860	4.39262	0.385028	-2.20134	down	1-aminocyclopropane-1-carboxylate oxidase-like protein (AHRD V1 **-* Q9LTH8_ARATH)%3B contains Interpro domain(s) IPR005123 Oxoglutarate and iron-dependent oxygenase
	Solyc04g010250	57.5794	8.66126	-2.45933	down	Lipase-like protein (AHRD V1 **-- Q9M3D1_ARATH)%3B contains Interpro domain(s) IPR000073 Alpha/beta hydrolase fold-1
	Solyc04g011650	7.33115	2.6095	-1.05133	down	Telomere repeat-binding protein 4 (AHRD V1 **** TRP4_ARATH)%3B contains Interpro domain(s) IPR014778 Myb%2C DNA-binding
	Solyc04g011800	7.67574	0	-2.525	down	Glutaredoxin (AHRD V1 **** B9I9V9_POPTR)%3B contains Interpro domain(s) IPR011905 Glutaredoxin-like%2C plant II
	Solyc04g011810	6.17396	0	-2.1976	down	Glutaredoxin (AHRD V1 ***- B9I9V9_POPTR)%3B contains Interpro domain(s) IPR011905 Glutaredoxin-like%2C plant II
	Solyc04g011830	5.17278	0.18429	-1.92933	down	Glutaredoxin (AHRD V1 **** B9IBJ4_POPTR)%3B contains Interpro domain(s) IPR011905 Glutaredoxin-like%2C plant II
	Solyc04g011840	10.3456	0.36858	-2.49182	down	Glutaredoxin (AHRD V1 **** B9I9V9_POPTR)%3B contains Interpro domain(s) IPR011905 Glutaredoxin-like%2C plant II
	Solyc04g011860	6.17396	0.36858	-1.70941	down	Glutaredoxin (AHRD V1 ***- B9I9V9_POPTR)%3B contains Interpro domain(s) IPR011905 Glutaredoxin-like%2C plant II
	Solyc04g015560	38.4296	7.10113	-2.14398	down	Beta-D-glucosidase (AHRD V1 ***- Q7XAS3_GOSHI)%3B contains Interpro domain(s) IPR001764 Glycoside hydrolase%2C family 3%2C N-terminal
	Solyc04g015620	100.554	28.0215	-1.62823	down	Os01g0611000 protein (Fragment) (AHRD V1 ***- Q0JLB5_ORYSJ)%3B contains Interpro domain(s) IPR006946 Protein of unknown function DUF642
	Solyc04g015940	10.6768	3.67637	-1.22317	down	Ribosomal RNA-processing protein (AHRD V1 *--- C1GNI2_PARBA)%3B contains Interpro domain(s) IPR016024 Armadillo-type fold
	Solyc04g016000	2.30462	0.388266	-1.05361	down	Heat stress transcription factor (AHRD V1 ***- D4QAU8_CARPA)%3B contains Interpro domain(s) IPR000232 Heat shock factor (HSF)-type%2C DNA-binding
	Solyc04g017690	347.161	102.022	-1.60189	down	Early response to dehydration 15-like protein (Fragment) (AHRD V1 *--- Q5MEE1_PSEMZ)%3B contains Interpro domain(s) IPR009818 Ataxin-2%2C C-terminal
	Solyc04g048900	31.0456	10.9149	-1.21425	down	Calreticulin 2 calcium-binding protein (AHRD V1 **** A8HMC0_CHLRE)%3B contains Interpro domain(s) IPR009169 Calreticulin
	Solyc04g049670	89.1538	33.5017	-1.23914	down	Pseudo response regulator (AHRD V1 ***- B9HM08_POPTR)%3B contains Interpro domain(s) IPR010402 CCT domain
	Solyc04g049680	53.1497	19.2211	-1.15091	down	Pseudo-response regulator 7 (AHRD V1 ***- D0PPG7_CASSA)
	Solyc04g050620	12.3291	0.760156	-3.25104	down	Cytochrome P450
	Solyc04g051660	10.5234	3.69986	-1.04093	down	TPR repeat (AHRD V1 *-*- Q31KV9_SYNE7)%3B contains Interpro domain(s) IPR011990 Tetratricopeptide-like helical
	Solyc04g051670	28.1047	9.72737	-1.30241	down	N-acetyltransferase 10 (AHRD V1 **-- A5WVQ0_DANRE)%3B contains Interpro domain(s) IPR007807 Protein of unknown function DUF699%2C ATPase putative
	Solyc04g054290	2.2057	0.385908	-1.56411	down	Pentatricopeptide repeat-containing protein (AHRD V1 ***- D7LCN4_ARALY)%3B contains Interpro domain(s) IPR002885 Pentatricopeptide repeat
	Solyc04g054990	187.943	39.7283	-2.0396	down	Lipoxygenase homology domain-containing protein 1 (AHRD V1 *--- LOXH1_HUMAN)%3B contains Interpro domain(s) IPR001024 Lipoxygenase%2C LH2
	Solyc04g063210	133.559	33.6622	-1.78282	down	Caffeoyl-CoA O-methyltransferase (AHRD V1 **** A0SDG2_9CONI)%3B contains Interpro domain(s) IPR002935 O-methyltransferase%2C family 3
	Solyc04g063270	1.26484	0.0821726	-1.57931	down	Pentatricopeptide repeat-containing protein (AHRD V1 ***- D7LJ72_ARALY)%3B contains Interpro domain(s) IPR002885 Pentatricopeptide repeat
	Solyc04g064530	16.4814	5.84486	-1.05335	down	Unknown Protein (AHRD V1)
	Solyc04g071070	411.224	109.285	-1.76634	down	Unknown Protein (AHRD V1)%3B contains Interpro domain(s) IPR006706 Extensin-like region
	Solyc04g071090	9.96479	1.91838	-1.49433	down	Unknown Protein (AHRD V1)
	Solyc04g071120	30.7978	12.834	-1.01302	down	Serine/threonine/tyrosine kinase (AHRD V1 *-** Q9AWA6_ARAHY)%3B contains Interpro domain(s) IPR015783 ATMRK serine/threonine protein kinase-like
	Solyc04g071890	29.8016	10.2104	-1.23305	down	Peroxidase 4 (AHRD V1 **** B7UCP4_LITCN)%3B contains Interpro domain(s) IPR002016 Haem peroxidase%2C plant/fungal/bacterial
	Solyc04g071900	156.069	45.9733	-1.58021	down	Peroxidase (AHRD V1 **** Q94IQ1_TOBAC)%3B contains Interpro domain(s) IPR002016 Haem peroxidase%2C plant/fungal/bacterial
	Solyc04g071990	56.2651	2.66571	-4.08826	down	Tomato GIGANTEA 1
	Solyc04g074020	2.62028	0.647326	-1.32226	down	Receptor like kinase%2C RLK
	Solyc04g074050	3.76525	1.03962	-1.25886	down	Receptor like kinase%2C RLK
	Solyc04g074410	269.501	116.196	-1.05497	down	Os06g0220000 protein (Fragment) (AHRD V1 ***- Q0DDJ2_ORYSJ)%3B contains Interpro domain(s) IPR006766 Phosphate-induced protein 1 conserved region
	Solyc04g074770	51.9376	18.3578	-1.22742	down	Unknown Protein (AHRD V1)
	Solyc04g076190	209.673	81.4566	-1.20549	down	Aspartic proteinase nepenthesin-1 (AHRD V1 **-- B6TDX6_MAIZE)%3B contains Interpro domain(s) IPR001461 Peptidase A1
	Solyc04g078880	14.3304	0.36807	-3.75192	down	Genomic DNA chromosome 5 P1 clone MBD2 (AHRD V1 ***- Q9FMM9_ARATH)
	Solyc04g078980	4.40085	1.06616	-1.35163	down	Glycogenin-like protein (AHRD V1 ***- Q5NA53_ORYSJ)%3B contains Interpro domain(s) IPR002495 Glycosyl transferase%2C family 8
	Solyc04g079640	12.4351	0.866093	-3.13648	down	Cytochrome P450
	Solyc04g080540	6.46867	1.04042	-1.65819	down	ST225 (AHRD V1 ***- B4YYB7_THEHA)
	Solyc04g080700	51.681	13.7943	-1.6263	down	Wound responsive protein (Fragment) (AHRD V1 **-- A6N0L4_ORYSI)%3B contains Interpro domain(s) IPR003729 Protein of unknown function DUF151
	Solyc04g081580	31.1494	13.0131	-1.0315	down	ATP dependent RNA helicase (AHRD V1 **** B3LTF9_YEAS1)%3B contains Interpro domain(s) IPR011545 DNA/RNA helicase%2C DEAD/DEAH box type%2C N-terminal
	Solyc05g006990	21.2625	8.54184	-1.02288	down	Nitrate transporter (AHRD V1 **-* Q7XAK5_PRUPE)%3B contains Interpro domain(s) IPR000109 TGF-beta receptor%2C type I/II extracellular region
	Solyc05g007510	49.404	11.8807	-1.85555	down	RNA-dependent RNA polymerase (AHRD V1 **** C1I213_NICGU)%3B contains Interpro domain(s) IPR007855 RNA-dependent RNA polymerase%2C eukaryotic-type
	Solyc05g007770	0.709554	0	-1.08848	down	NAC domain transcription factor (AHRD V1 **** Q5DM36_WHEAT)%3B contains Interpro domain(s) IPR003441 No apical meristem (NAM) protein
	Solyc05g008190	24.2715	9.37795	-1.09021	down	WD repeat protein 46 (AHRD V1 **-- B0W308_CULQU)%3B contains Interpro domain(s) IPR012952 BING4%2C C-terminal
	Solyc05g008810	76.6436	32.3264	-1.03167	down	Lipid phosphate phosphatase 3 (AHRD V1 **** B6SSC1_MAIZE)%3B contains Interpro domain(s) IPR000326 Phosphatidic acid phosphatase type 2/haloperoxidase
	Solyc05g009310	10.5274	0.185733	-4.11793	down	Zinc finger protein CONSTANS-LIKE 16 (AHRD V1 **-- B6TEI1_MAIZE)%3B contains Interpro domain(s) IPR010402 CCT domain
	Solyc05g009480	48.811	9.41501	-1.84937	down	Unknown Protein (AHRD V1)
	Solyc05g009520	66.6972	22.4331	-1.23905	down	Genomic DNA chromosome 3 P1 clone MPE11 (AHRD V1 ***- Q9LUA5_ARATH)
	Solyc05g009630	44.526	12.4124	-1.44853	down	Disease resistance protein (AHRD V1 -**- D1GEE5_BRARP)
	Solyc05g010340	5.83311	1.50061	-1.40658	down	Uridine kinase (AHRD V1 *-** C3SA58_BRADI)%3B contains Interpro domain(s) IPR000764 Uridine kinase
	Solyc05g010620	1.20124	0.178593	-1.11031	down	Pentatricopeptide repeat-containing protein (AHRD V1 ***- D7KWW7_ARALY)%3B contains Interpro domain(s) IPR002885 Pentatricopeptide repeat
	Solyc05g011980	63.9043	25.4242	-1.07561	down	Unknown Protein (AHRD V1)
	Solyc05g011990	15.0737	5.58655	-1.14046	down	Nucleolar protein 14 (AHRD V1 *--- A8NZ00_COPC7)%3B contains Interpro domain(s) IPR007276 Nop14-like protein
	Solyc05g012200	24.1894	9.88144	-1.02432	down	Asparagine synthase family protein expressed (AHRD V1 ***- Q2QN88_ORYSJ)%3B contains Interpro domain(s) IPR001962 Asparagine synthase
	Solyc05g012510	102.657	43.8779	-1.07849	down	Phosphorylase (AHRD V1 **** B9HXL0_POPTR)%3B contains Interpro domain(s) IPR011833 Glycogen/starch/alpha-glucan phosphorylase
	Solyc05g012630	1.09413	0.151049	-1.13677	down	Pentatricopeptide repeat-containing protein (AHRD V1 ***- D7MHD4_ARALY)%3B contains Interpro domain(s) IPR002885 Pentatricopeptide repeat
	Solyc05g014130	14.0316	4.25881	-1.43347	down	COP1-interacting protein 4 (AHRD V1 *--- Q9C5U5_ARATH)
	Solyc05g014790	57.0199	24.9252	-1.01788	down	Lipoxygenase (AHRD V1 **** B9RMJ4_RICCO)%3B contains Interpro domain(s) IPR001246 Lipoxygenase%2C plant
	Solyc05g015300	2.54467	0.092145	-2.46743	down	BURP domain-containing protein (AHRD V1 **-- B2ZPK5_SOLTU)%3B contains Interpro domain(s) IPR004873 BURP
	Solyc05g023900	1.63587	0.320176	-1.31777	down	Pentatricopeptide repeat-containing protein (AHRD V1 ***- D7M582_ARALY)%3B contains Interpro domain(s) IPR002885 Pentatricopeptide repeat
	Solyc05g024010	23.7436	2.66732	-2.70338	down	CONSTANS-like zinc finger protein (AHRD V1 *--- D0EP04_SOYBN)%3B contains Interpro domain(s) IPR010402 CCT domain
	Solyc05g025790	2.70864	0	-1.77393	down	Inward rectifier potassium channel-like protein (Fragment) (AHRD V1 ***- Q1W7C6_SOLTU)
	Solyc05g046280	2.66982	0.789814	-1.00997	down	Pentatricopeptide repeat-containing protein (AHRD V1 ***- D7LSX3_ARALY)%3B contains Interpro domain(s) IPR002885 Pentatricopeptide repeat
	Solyc05g050120	156.853	62.5459	-1.17682	down	Malic enzyme (AHRD V1 ***- O04936_SOLLC)%3B contains Interpro domain(s) IPR012302 Malic enzyme%2C NAD-binding
	Solyc05g050360	4.7933	1.45703	-1.16543	down	Cyclic nucleotide gated channel (AHRD V1 **** A9CRE4_MALDO)%3B contains Interpro domain(s) IPR000595 Cyclic nucleotide-binding
	Solyc05g050380	10.2475	3.02172	-1.33589	down	Cyclic nucleotide-gated ion channel 1 (AHRD V1 **** B6U0R1_MAIZE)%3B contains Interpro domain(s) IPR000595 Cyclic nucleotide-binding
	Solyc05g051740	67.5761	23.7273	-1.07669	down	Unknown Protein (AHRD V1)
	Solyc05g052030	22.9727	5.73215	-1.46392	down	Ethylene responsive transcription factor 1a (AHRD V1 *-*- C0J9I9_9ROSA)%3B contains Interpro domain(s) IPR001471 Pathogenesis-related transcriptional factor and ERF%2C DNA-binding
	Solyc05g052300	64.6527	18.0208	-1.59306	down	Amino acid transporter (AHRD V1 **** B9HYI5_POPTR)%3B contains Interpro domain(s) IPR013057 Amino acid transporter%2C transmembrane
	Solyc05g052410	0.945284	0.0474547	-1.40223	down	Ethylene-responsive transcription factor 1 (AHRD V1 *-** ERF1_ORYSJ)%3B contains Interpro domain(s) IPR001471 Pathogenesis-related transcriptional factor and ERF%2C DNA-binding
	Solyc05g053780	275.082	111.572	-1.13195	down	RNA binding protein-like protein (AHRD V1 ***- Q3HVL3_SOLTU)%3B contains Interpro domain(s) IPR015465 RNA recognition motif%2C glycine rich protein
	Solyc05g056090	24.6024	8.6538	-1.11859	down	Unknown Protein (AHRD V1)%3B contains Interpro domain(s) IPR009724 Protein of unknown function DUF1301
	Solyc06g005470	2.0353	0	-1.53695	down	Metallothionein-like protein type 2 (AHRD V1 --*- MT2Z_SOLLC)%3B contains Interpro domain(s) IPR000347 Plant metallothionein%2C family 15
	Solyc06g005680	10.4687	0.216112	-3.75725	down	Transcription factor (Fragment) (AHRD V1 **-* D6MKQ8_9ASPA)%3B contains Interpro domain(s) IPR006447 Myb-like DNA-binding region%2C SHAQKYF class
	Solyc06g005940	304.13	105.185	-1.39578	down	Protein disulfide isomerase (AHRD V1 **** Q6IV17_IPOBA)%3B contains Interpro domain(s) IPR005792 Protein disulphide isomerase
	Solyc06g006000	119.684	2.34685	-5.03605	down	Unknown Protein (AHRD V1)
	Solyc06g006020	3.58885	0.654547	-1.5538	down	Receptor like kinase%2C RLK
	Solyc06g006080	377.728	48.8597	-2.80277	down	Phosphomethylpyrimidine synthase (AHRD V1 ***- C7MPZ7_SACVD)%3B contains Interpro domain(s) IPR002817 Thiamine biosynthesis protein ThiC
	Solyc06g007580	5.6717	1.32873	-1.23658	down	Plant-specific domain TIGR01615 family protein (AHRD V1 *-*- B6SS18_MAIZE)%3B contains Interpro domain(s) IPR006502 Protein of unknown function DUF506%2C plant
	Solyc06g007780	17.9944	6.97488	-1.03641	down	Ras GTPase-activating protein-binding protein 2 (AHRD V1 *--- B5X4A8_SALSA)%3B contains Interpro domain(s) IPR018222 Nuclear transport factor 2%2C Eukaryote
	Solyc06g008940	28.4516	9.81135	-1.24495	down	Elongation factor Tu (AHRD V1 **** B9SFP0_RICCO)%3B contains Interpro domain(s) IPR004541 Translation elongation factor EFTu/EF1A%2C bacterial and organelle
	Solyc06g009040	10.9316	2.14636	-1.64776	down	Glutathione S-transferase (AHRD V1 **** A5YWI9_SOLTU)%3B contains Interpro domain(s) IPR004046 Glutathione S-transferase%2C C-terminal
	Solyc06g009190	369.808	32.5404	-3.33354	down	Pectinesterase (AHRD V1 ***- B9SAU4_RICCO)%3B contains Interpro domain(s) IPR000070 Pectinesterase%2C catalytic
	Solyc06g009500	2.30241	0.107445	-2.36653	down	Pentatricopeptide repeat-containing protein (AHRD V1 ***- D7L041_ARALY)%3B contains Interpro domain(s) IPR002885 Pentatricopeptide repeat
	Solyc06g018110	14.2656	4.44167	-1.2486	down	RNA binding protein (AHRD V1 *--* B6TYA4_MAIZE)%3B contains Interpro domain(s) IPR000504 RNA recognition motif%2C RNP-1
	Solyc06g034390	13.1255	3.9386	-1.22639	down	Expressed protein (Fragment) (AHRD V1 ***- B3VJP0_POPTN)%3B contains Interpro domain(s) IPR006766 Phosphate-induced protein 1 conserved region
	Solyc06g035940	98.6315	42.4131	-1.05379	down	Homeobox-leucine zipper protein PROTODERMAL FACTOR 2 (AHRD V1 **** PDF2_ARATH)%3B contains Interpro domain(s) IPR002913 Lipid-binding START
	Solyc06g048900	1.43393	0.312275	-1.15369	down	Pentatricopeptide repeat-containing protein (AHRD V1 ***- D7KZF9_ARALY)%3B contains Interpro domain(s) IPR002885 Pentatricopeptide repeat
	Solyc06g049020	36.1708	12.9422	-1.10078	down	Sorghum bicolor protein targeted either to mitochondria or chloroplast proteins T50848 (AHRD V1 ***- C7IVU8_9POAL)
	Solyc06g050800	5.75281	1.30229	-1.44427	down	Amino acid transporter (AHRD V1 **** B9HYI5_POPTR)%3B contains Interpro domain(s) IPR013057 Amino acid transporter%2C transmembrane
	Solyc06g051660	71.4246	9.33535	-2.41517	down	ELF4-like protein (AHRD V1 ***- C6ZKH9_IPONI)%3B contains Interpro domain(s) IPR009741 Protein of unknown function DUF1313
	Solyc06g051680	93.5582	3.06159	-4.12623	down	ELF4-like protein (AHRD V1 ***- C6ZKH9_IPONI)%3B contains Interpro domain(s) IPR009741 Protein of unknown function DUF1313
	Solyc06g052050	3.0182	0.83335	-1.11461	down	Heat shock protein (AHRD V1 ***- Q84KP8_CYAME)%3B contains Interpro domain(s) IPR013126 Heat shock protein 70
	Solyc06g053490	10.8407	3.32993	-1.2356	down	Unknown Protein (AHRD V1)%3B contains Interpro domain(s) IPR008560 Protein of unknown function DUF842%2C eukaryotic
	Solyc06g053960	11.7342	0.702244	-2.88603	down	Heat stress transcription factor A3 (AHRD V1 ***- D1M7W9_SOLLC)%3B contains Interpro domain(s) IPR000232 Heat shock factor (HSF)-type%2C DNA-binding
	Solyc06g059740	141.554	29.9416	-2.0431	down	Alcohol dehydrogenase 2 (AHRD V1 **** Q84UY3_PETHY)%3B contains Interpro domain(s) IPR002085 Alcohol dehydrogenase superfamily%2C zinc-containing
	Solyc06g059870	360.927	89.2431	-1.73917	down	Unknown Protein (AHRD V1)
	Solyc06g059990	4.1409	0.344231	-2.006	down	Undecaprenyl pyrophosphate synthase (AHRD V1 **** Q5QXS4_IDILO)%3B contains Interpro domain(s) IPR001441 Di-trans-poly-cis-decaprenylcistransferase-like
	Solyc06g062370	15.9983	4.41728	-1.38012	down	Acid phosphatase (AHRD V1 **-- O49855_SOYBN)%3B contains Interpro domain(s) IPR010028 Acid phosphatase%2C plant
	Solyc06g063090	21.9555	8.33625	-1.10337	down	Alanine aminotransferase (AHRD V1 **** Q6VEJ5_CAPAN)%3B contains Interpro domain(s) IPR004839 Aminotransferase%2C class I and II
	Solyc06g065010	0.995545	0.045813	-1.53695	down	GDSL esterase/lipase 1 (AHRD V1 **** GLIP1_ARATH)%3B contains Interpro domain(s) IPR001087 Lipase%2C GDSL
	Solyc06g065100	21.5381	8.06429	-1.06	down	Myb-like transcription factor 1 (AHRD V1 **** Q8H271_GOSHI)%3B contains Interpro domain(s) IPR015495 Myb transcription factor
	Solyc06g065820	36.0877	12.0727	-1.25367	down	Ethylene-responsive transcription factor 7 (AHRD V1 *-** ERF83_ARATH)%3B contains Interpro domain(s) IPR001471 Pathogenesis-related transcriptional factor and ERF%2C DNA-binding
	Solyc06g066520	17.3023	4.07664	-1.37463	down	Avr9/Cf-9 rapidly elicited protein 146 (AHRD V1 ***- Q9FQZ6_TOBAC)
	Solyc06g066540	14.8716	3.73736	-1.32984	down	Ethylene-responsive transcription factor 13 (AHRD V1 *-*- ERF99_ARATH)%3B contains Interpro domain(s) IPR001471 Pathogenesis-related transcriptional factor and ERF%2C DNA-binding
	Solyc06g069890	67.9106	23.3623	-1.2961	down	Nucleosome assembly protein family (AHRD V1 **-- A9RDJ7_PHYPA)%3B contains Interpro domain(s) IPR002164 Nucleosome assembly protein (NAP)
	Solyc06g071460	21.7928	7.74236	-1.09808	down	Exosome complex exonuclease RRP40 (AHRD V1 ***- B6TDY7_MAIZE)
	Solyc06g071820	20.3329	7.89421	-1.02588	down	Speckle-type poz protein (AHRD V1 *--- Q179U2_AEDAE)%3B contains Interpro domain(s) IPR000197 Zinc finger%2C TAZ-type
	Solyc06g073080	42.6781	0.312153	-5.58082	down	Flavonol synthase/flavanone 3-hydroxylase (AHRD V1 **-* FLS_PETHY)%3B contains Interpro domain(s) IPR005123 Oxoglutarate and iron-dependent oxygenase
	Solyc06g074000	72.8029	30.9791	-1.02068	down	Aspartic proteinase nepenthesin-2 (AHRD V1 **-- B6SJT4_MAIZE)%3B contains Interpro domain(s) IPR001461 Peptidase A1
	Solyc06g075500	5.16721	1.10455	-1.55633	down	Nitrate transporter (AHRD V1 **-* Q9SZY4_ARATH)%3B contains Interpro domain(s) IPR000109 TGF-beta receptor%2C type I/II extracellular region
	Solyc06g076350	19.0252	3.69233	-1.9308	down	Transcription factor (Fragment) (AHRD V1 *--* D6MKQ8_9ASPA)%3B contains Interpro domain(s) IPR006447 Myb-like DNA-binding region%2C SHAQKYF class
	Solyc06g084580	2.55785	0.371708	-1.81116	down	Pentatricopeptide repeat-containing protein (AHRD V1 ***- D7L7Q9_ARALY)%3B contains Interpro domain(s) IPR002885 Pentatricopeptide repeat
	Solyc07g005930	13.3055	3.31307	-1.66653	down	DNA-directed RNA polymerase (AHRD V1 **** B9IMA6_POPTR)%3B contains Interpro domain(s) IPR002092 DNA-directed RNA polymerase%2C bacteriophage type
	Solyc07g006560	28.1837	6.27367	-1.68672	down	Hypersensitive response assisting protein (AHRD V1 ***- Q9SWC6_CAPAN)%3B contains Interpro domain(s) IPR001568 Ribonuclease T2
	Solyc07g006570	162.755	45.8441	-1.6266	down	S8-RNase (Fragment) (AHRD V1 **-- Q5XPJ2_MALDO)%3B contains Interpro domain(s) IPR001568 Ribonuclease T2
	Solyc07g006990	1.70367	0.304374	-1.23248	down	Pentatricopeptide repeat-containing protein (AHRD V1 ***- D7M9F5_ARALY)%3B contains Interpro domain(s) IPR002885 Pentatricopeptide repeat
	Solyc07g007320	1.61128	0	-1.53695	down	Zinc-binding protein (AHRD V1 *--- B6TVG2_MAIZE)%3B contains Interpro domain(s) IPR006734 Protein of unknown function DUF597
	Solyc07g008560	54.0129	20.0234	-1.2236	down	Purple acid phosphatase (AHRD V1 **-* B0WRM8_CULQU)%3B contains Interpro domain(s) IPR008963 Purple acid phosphatase-like%2C N-terminal
	Solyc07g009500	24.0227	4.52976	-1.56445	down	Chitinase (AHRD V1 ***- P93327_MEDTR)%3B contains Interpro domain(s) IPR001002 Chitin-binding%2C type 1
	Solyc07g014730	67.9246	22.3009	-1.3278	down	Phospholipase A2 (AHRD V1 **** Q5CCT8_TOBAC)%3B contains Interpro domain(s) IPR016090 Phospholipase A2
	Solyc07g017670	9.30961	1.05455	-1.19528	down	Lysine ketoglutarate reductase/saccharopine dehydrogenase (AHRD V1 ***- D8WKY4_TRITU)
	Solyc07g022920	5.03181	1.30563	-1.28937	down	BSD domain containing protein expressed (AHRD V1 ***- Q851F1_ORYSJ)%3B contains Interpro domain(s) IPR005607 BSD
	Solyc07g041900	171.702	25.4725	-2.54374	down	Cathepsin L-like cysteine proteinase (AHRD V1 **** A7LJ78_DERVA)%3B contains Interpro domain(s) IPR013128 Peptidase C1A%2C papain IPR000169 Peptidase%2C cysteine peptidase active site
	Solyc07g042760	2.47561	0.40855	-1.52356	down	Pentatricopeptide repeat-containing protein (AHRD V1 ***- D7MBJ2_ARALY)%3B contains Interpro domain(s) IPR002885 Pentatricopeptide repeat
	Solyc07g043120	3.53541	0.850512	-1.21407	down	UDP-glucosyltransferase (AHRD V1 **** A7M6U9_IPONI)%3B contains Interpro domain(s) IPR002213 UDP-glucuronosyl/UDP-glucosyltransferase
	Solyc07g045180	27.7113	10.8205	-1.05328	down	CONSTANS-like zinc finger protein (AHRD V1 **-- D0EP07_SOYBN)%3B contains Interpro domain(s) IPR010402 CCT domain
	Solyc07g045530	4.09214	0.451949	-1.37546	down	Unknown Protein (AHRD V1)
	Solyc07g047790	63.4943	19.0648	-1.54275	down	Chaperone protein htpG (AHRD V1 ***- HTPG_IDILO)%3B contains Interpro domain(s) IPR001404 Heat shock protein Hsp90
	Solyc07g053470	39.9737	16.9478	-1.01908	down	GTP binding/translation elongation factor protein (AHRD V1 **** C1E924_9CHLO)%3B contains Interpro domain(s) IPR006298 GTP-binding protein TypA
	Solyc07g054460	18.3828	5.41829	-1.4576	down	H/ACA ribonucleoprotein complex non-core subunit NAF1 (AHRD V1 *-*- NAF1_HUMAN)%3B contains Interpro domain(s) IPR008696 NAF1
	Solyc07g055050	82.3631	30.4315	-1.22558	down	ATP synthase I-like protein (AHRD V1 **-- A8HNA8_CHLRE)%3B contains Interpro domain(s) IPR008413 ATPase%2C F0 complex%2C subunit I%2C bacillus-type
	Solyc07g055140	30.6358	11.6997	-1.10476	down	Unknown Protein (AHRD V1)%3B contains Interpro domain(s) IPR007789 Protein of unknown function DUF688
	Solyc07g055530	10.6317	3.14404	-1.31057	down	Cytochrome P450
	Solyc07g055720	2.35009	0.363372	-1.04865	down	Heat shock protein Hsp20 (AHRD V1 *-*- D4H6X0_DENA2)%3B contains Interpro domain(s) IPR008978 HSP20-like chaperone
	Solyc07g063170	20.0345	5.27898	-1.31794	down	Unknown Protein (AHRD V1)
	Solyc07g064160	8363.64	873.046	-3.16903	down	Thiazole biosynthetic enzyme (AHRD V1 ***- D6N3H1_GOSHI)%3B contains Interpro domain(s) IPR002922 Thiamine biosynthesis Thi4 protein
	Solyc07g065090	134.876	56.6563	-1.05707	down	Polygalacturonase inhibitor protein (AHRD V1 ***- Q40160_SOLLC)%3B contains Interpro domain(s) IPR013210 Leucine-rich repeat%2C N-terminal
	Solyc07g065730	2.00104	0.454112	-1.13383	down	Pentatricopeptide repeat-containing protein (AHRD V1 ***- D7MMG1_ARALY)%3B contains Interpro domain(s) IPR002885 Pentatricopeptide repeat
	Solyc07g066410	20.3286	8.31863	-1.02023	down	WD repeat protein (AHRD V1 ***- B6QUX1_PENMQ)%3B contains Interpro domain(s) IPR017986 WD40 repeat%2C region
	Solyc08g005660	26.808	9.69726	-1.0027	down	Undecaprenyl pyrophosphate synthase (AHRD V1 *-*- B7GG85_ANOFW)%3B contains Interpro domain(s) IPR001441 Di-trans-poly-cis-decaprenylcistransferase-like
	Solyc08g006470	2.90425	0.557835	-1.21678	down	Zinc finger family protein (AHRD V1 ***- D7MB67_ARALY)%3B contains Interpro domain(s) IPR007087 Zinc finger%2C C2H2-type
	Solyc08g006520	7.77735	1.80275	-1.16519	down	GDU1 (AHRD V1 *-*- B6TNE4_MAIZE)
	Solyc08g006770	68.259	6.06423	-3.13792	down	Anthocyanidin synthase (Fragment) (AHRD V1 **-* P93120_DIACA)%3B contains Interpro domain(s) IPR005123 Oxoglutarate and iron-dependent oxygenase
	Solyc08g006860	5.98721	0	-4.28817	down	Patatin (AHRD V1 ***- Q7DMP8_SOLBR)%3B contains Interpro domain(s) IPR002641 Patatin
	Solyc08g007240	20.8927	5.96271	-1.45262	down	Hydrolase NUDIX family protein (AHRD V1 **-- Q2A9R5_BRAOL)%3B contains Interpro domain(s) IPR000086 NUDIX hydrolase domain
	Solyc08g008320	10.435	2.81874	-1.40258	down	Inner membrane protein oxaA (AHRD V1 *-*- OXAA_WOLSU)%3B contains Interpro domain(s) IPR001708 Membrane insertion protein%2C OxaA/YidC
	Solyc08g014000	38.8636	11.6022	-1.52145	down	Lipoxygenase (AHRD V1 **** Q43190_SOLTU)%3B contains Interpro domain(s) IPR001246 Lipoxygenase%2C plant
	Solyc08g014610	2.70036	0	-3.43624	down	Alanine--glyoxylate aminotransferase 2-like 1 (AHRD V1 **** AT2L1_MOUSE)%3B contains Interpro domain(s) IPR005814 Aminotransferase class-III
	Solyc08g062960	16.3816	2.4877	-2.17474	down	Heat stress transcription factor A3 (AHRD V1 *-** D1M7W9_SOLLC)%3B contains Interpro domain(s) IPR000232 Heat shock factor (HSF)-type%2C DNA-binding
	Solyc08g065870	10.7394	2.94885	-1.47568	down	Early flowering 3 (AHRD V1 ***- Q6UEI3_MESCR)
	Solyc08g066670	29.9314	11.1315	-1.15558	down	Exostosin-like glycosyltransferase (AHRD V1 *--- A8JHN6_CHLRE)%3B contains Interpro domain(s) IPR004263 Exostosin-like
	Solyc08g067340	3.8241	0.142364	-2.70496	down	WRKY transcription factor (AHRD V1 **** B1Q4U8_9ROSI)%3B contains Interpro domain(s) IPR003657 DNA-binding WRKY
	Solyc08g067390	19.4475	5.67253	-1.34018	down	Blight-associated protein P12 (Fragment) (AHRD V1 *-*- B6RN16_9ROSI)%3B contains Interpro domain(s) IPR007112 Expansin 45%2C endoglucanase-like
	Solyc08g067510	168.516	65.1248	-1.11391	down	Non-specific lipid-transfer protein (AHRD V1 **** Q93YX9_DAVIN)%3B contains Interpro domain(s) IPR013770 Plant lipid transfer protein and hydrophobic protein%2C helical
	Solyc08g068390	39.6214	14.3596	-1.23986	down	Fatty acid oxidation complex subunit alpha (AHRD V1 ***- FADJ_ECOHS)%3B contains Interpro domain(s) IPR006176 3-hydroxyacyl-CoA dehydrogenase%2C NAD binding
	Solyc08g074600	6.47013	1.32603	-1.37751	down	ATP-dependent DNA helicase RecQ family protein expressed (AHRD V1 ***- Q2QZ07_ORYSJ)%3B contains Interpro domain(s) IPR002121 Helicase and RNase D C-terminal%2C HRDC
	Solyc08g077850	8.45261	3.39184	-1.03291	down	tRNA/rRNA methyltransferase SpoU family protein (AHRD V1 *-*- Q54XF8_DICDI)%3B contains Interpro domain(s) IPR001537 tRNA/rRNA methyltransferase%2C SpoU
	Solyc08g078570	0.922228	0.0925945	-1.19199	down	Pentatricopeptide repeat-containing protein (AHRD V1 ***- D7MP46_ARALY)%3B contains Interpro domain(s) IPR002885 Pentatricopeptide repeat
	Solyc08g078720	33.0133	9.72821	-1.35615	down	Heat shock protein (AHRD V1 *-*- O64960_MAIZE)%3B contains Interpro domain(s) IPR008978 HSP20-like chaperone
	Solyc08g078950	38.4906	14.3805	-1.18279	down	Nitrate transporter (AHRD V1 **** Q852P7_TOBAC)%3B contains Interpro domain(s) IPR000109 TGF-beta receptor%2C type I/II extracellular region
	Solyc08g079570	37.523	14.205	-1.12243	down	Sterol 4-alpha-methyl-oxidase 2 (AHRD V1 **** D7KH21_ARALY)%3B contains Interpro domain(s) IPR006694 Fatty acid hydroxylase
	Solyc08g080630	2.90894	0.240955	-1.92529	down	Chymotrypsin inhibitor-2 (AHRD V1 *-*- A8V413_HORSP)%3B contains Interpro domain(s) IPR000864 Proteinase inhibitor I13%2C potato inhibitor I
	Solyc08g080640	28.6219	0.459239	-4.3577	down	Osmotin-like protein (Fragment) (AHRD V1 **-- Q8S4L1_SOLNI)%3B contains Interpro domain(s) IPR017949 Thaumatin%2C conserved site IPR001938 Thaumatin%2C pathogenesis-related
	Solyc08g080650	27.8332	4.99523	-1.9663	down	Osmotin-like protein (Fragment) (AHRD V1 **-- Q8S4L1_SOLNI)%3B contains Interpro domain(s) IPR001938 Thaumatin%2C pathogenesis-related
	Solyc08g080670	12.1199	0.680625	-2.72588	down	Osmotin-like protein (Fragment) (AHRD V1 **-- Q6TGR8_SOLTU)%3B contains Interpro domain(s) IPR001938 Thaumatin%2C pathogenesis-related
	Solyc08g081890	17.2206	6.77659	-1.11051	down	Multidrug resistance protein ABC transporter family (AHRD V1 **-- B9GX56_POPTR)%3B contains Interpro domain(s) IPR003439 ABC transporter-like
	Solyc08g082650	8.3574	1.408	-1.67324	down	Cellulose synthase-like protein H1 (AHRD V1 *-*- C3U576_HORVD)%3B contains Interpro domain(s) IPR005150 Cellulose synthase
	Solyc08g082660	11.7913	2.00097	-2.0348	down	Cellulose synthase (AHRD V1 **** B9IMB3_POPTR)%3B contains Interpro domain(s) IPR005150 Cellulose synthase
	Solyc08g082670	8.17653	1.48261	-1.95446	down	Cellulose synthase (AHRD V1 **** B9IMB3_POPTR)%3B contains Interpro domain(s) IPR005150 Cellulose synthase
	Solyc09g005400	56.6726	10.5546	-2.03945	down	Major latex-like protein (AHRD V1 **-- B5THI3_PANGI)%3B contains Interpro domain(s) IPR000916 Bet v I allergen
	Solyc09g005710	2.61766	0.608637	-1.13139	down	Pentatricopeptide repeat-containing protein (AHRD V1 ***- D7L4A8_ARALY)%3B contains Interpro domain(s) IPR002885 Pentatricopeptide repeat
	Solyc09g007430	27.198	6.89805	-1.59953	down	Mitochondrial SBP40 (AHRD V1 **-- Q58J68_SOLTU)%3B contains Interpro domain(s) IPR012340 Nucleic acid-binding%2C OB-fold
	Solyc09g007440	13.3814	3.31352	-1.59878	down	ATP-dependent RNA helicase (AHRD V1 ***- A1EC69_RAT)%3B contains Interpro domain(s) IPR011545 DNA/RNA helicase%2C DEAD/DEAH box type%2C N-terminal
	Solyc09g007650	29.8	10.3329	-1.13056	down	Fasciclin-like arabinogalactan protein 7 (AHRD V1 ***- A9XTL2_GOSHI)%3B contains Interpro domain(s) IPR000782 FAS1 domain
	Solyc09g008670	15.0139	1.69091	-2.64061	down	Threonine ammonia-lyase biosynthetic (AHRD V1 **** B1XNT1_SYNP2)%3B contains Interpro domain(s) IPR000634 Serine/threonine dehydratase%2C pyridoxal-phosphate-binding site IPR005787 Threonine dehydratase I
	Solyc09g010390	15.6274	3.87561	-1.51859	down	Unknown Protein (AHRD V1)
	Solyc09g011420	214.581	71.0703	-1.39035	down	50S ribosomal protein L7Ae (AHRD V1 **-- B2WJB2_PYRTR)%3B contains Interpro domain(s) IPR004038 Ribosomal protein L7Ae/L30e/S12e/Gadd45
	Solyc09g014530	718.602	310.149	-1.08359	down	Major latex-like protein (AHRD V1 **-- B5THI3_PANGI)%3B contains Interpro domain(s) IPR000916 Bet v I allergen
	Solyc09g015770	64.6697	12.1797	-2.11829	down	WRKY transcription factor 6 (AHRD V1 **** A7UGD3_SOLTU)%3B contains Interpro domain(s) IPR003657 DNA-binding WRKY
	Solyc09g055180	9.88717	3.02331	-1.33525	down	Receptor like kinase%2C RLK
	Solyc09g056390	416.106	148.858	-1.25679	down	Unknown Protein (AHRD V1)
	Solyc09g066150	2.69935	0.490585	-1.37592	down	Cytochrome P450
	Solyc09g066290	9.09256	2.96919	-1.20402	down	Kinesin light chain-like (AHRD V1 **-- Q6K715_ORYSJ)%3B contains Interpro domain(s) IPR011990 Tetratricopeptide-like helical
	Solyc09g074350	12.6375	3.68472	-1.06293	down	Unknown Protein (AHRD V1)
	Solyc09g074560	23.9266	5.35506	-1.79568	down	CONSTANS-like zinc finger protein (AHRD V1 **-- D0EP04_SOYBN)%3B contains Interpro domain(s) IPR010402 CCT domain
	Solyc09g075030	48.6132	20.0855	-1.00118	down	Nucleolar protein (NOP16) involved in 60S ribosomal subunit biogenesis (ISS) (AHRD V1 *-*- Q01AF2_OSTTA)%3B contains Interpro domain(s) IPR019002 Ribosome biogenesis protein Nop16
	Solyc09g075820	9.74914	2.56226	-1.4671	down	Solute carrier family 2%2C facilitated glucose transporter member 3 (AHRD V1 ***- GTR3_CANFA)%3B contains Interpro domain(s) IPR003663 Sugar/inositol transporter
	Solyc09g075880	6.78097	0.282609	-2.25599	down	Unknown Protein (AHRD V1)
	Solyc09g082450	2.13299	0.566285	-1.11141	down	Pentatricopeptide repeat-containing protein (AHRD V1 ***- D7KMD0_ARALY)%3B contains Interpro domain(s) IPR002885 Pentatricopeptide repeat
	Solyc09g083080	121.065	43.0451	-1.32901	down	Nucleolar protein 5 (AHRD V1 ***- Q6P364_XENTR)%3B contains Interpro domain(s) IPR002687 Pre-mRNA processing ribonucleoprotein%2C binding region
	Solyc09g084450	138.979	37.1951	-1.63977	down	Chymotrypsin inhibitor-2 (AHRD V1 *-*- A8V3P8_HORVD)%3B contains Interpro domain(s) IPR000864 Proteinase inhibitor I13%2C potato inhibitor I
	Solyc09g084460	449.735	177.215	-1.18594	down	Chymotrypsin inhibitor 2 (AHRD V1 *-*- Q40059_HORVU)%3B contains Interpro domain(s) IPR000864 Proteinase inhibitor I13%2C potato inhibitor I
	Solyc09g089990	39.1036	12.4626	-1.31456	down	Germin-like protein 5 (AHRD V1 ***- A8QK91_VITVI)%3B contains Interpro domain(s) IPR014710 RmlC-like jelly roll fold
	Solyc09g090070	8.41811	2.00736	-1.51543	down	Inorganic phosphate transporter (AHRD V1 **** O22548_SOLLC)%3B contains Interpro domain(s) IPR004738 Phosphate permease
	Solyc09g090080	5.23641	1.49017	-1.17171	down	Inorganic phosphate transporter (AHRD V1 **** Q9LLS5_TOBAC)%3B contains Interpro domain(s) IPR004738 Phosphate permease
	Solyc09g090400	12.3421	3.71045	-1.28024	down	Translation initiation factor 2B (AHRD V1 **** Q2UBN6_ASPOR)%3B contains Interpro domain(s) IPR000649 Initiation factor 2B related
	Solyc09g090740	16.9031	5.78391	-1.2349	down	ATP-dependent RNA helicase (AHRD V1 *-** Q7Z4X3_HUMAN)%3B contains Interpro domain(s) IPR011545 DNA/RNA helicase%2C DEAD/DEAH box type%2C N-terminal
	Solyc09g091180	60.7538	23.2146	-1.18462	down	chaperonin (AHRD V1 ***- Q6N0B9_9PROT)%3B contains Interpro domain(s) IPR001844 Chaperonin Cpn60
	Solyc09g092080	74.2478	29.1737	-1.06581	down	50S ribosomal protein L7Ae (AHRD V1 **-- B2WJB2_PYRTR)%3B contains Interpro domain(s) IPR004038 Ribosomal protein L7Ae/L30e/S12e/Gadd45
	Solyc09g092240	9.68356	3.89588	-1.0812	down	Small subunit processome component 20 homolog (AHRD V1 **-- UTP20_MOUSE)%3B contains Interpro domain(s) IPR011430 Down-regulated in metastasis
	Solyc09g092260	32.2085	2.41679	-3.06769	down	Chaperone protein dnaJ 20 (AHRD V1 ***- B6U349_MAIZE)%3B contains Interpro domain(s) IPR001623 Heat shock protein DnaJ%2C N-terminal
	Solyc09g092320	58.9268	17.221	-1.41246	down	RNA binding protein-like protein (AHRD V1 **** Q3HVL3_SOLTU)%3B contains Interpro domain(s) IPR015465 RNA recognition motif%2C glycine rich protein
	Solyc10g005510	143.221	59.9675	-1.0944	down	Glyceraldehyde-3-phosphate dehydrogenase (AHRD V1 **** Q8VWN9_CAPAN)%3B contains Interpro domain(s) IPR000173 Glyceraldehyde 3-phosphate dehydrogenase
	Solyc10g006640	15.0591	4.56469	-1.27953	down	BHLH transcription factor-like protein (AHRD V1 *-*- Q5ZAK6_ORYSJ)%3B contains Interpro domain(s) IPR011598 Helix-loop-helix DNA-binding
	Solyc10g007960	0.768523	0	-1.40223	down	Allene oxide synthase (AHRD V1 **-* A0MAV5_SOYBN)%3B contains Interpro domain(s) IPR001128 Cytochrome P450
	Solyc10g017510	5.56959	0.869873	-1.94653	down	Cytochrome P450
	Solyc10g024290	20.6521	5.81703	-1.15831	down	Lon protease homolog (AHRD V1 *-*- A3BNM4_ORYSJ)
	Solyc10g047300	14.9202	4.88015	-1.23774	down	Glutamyl-tRNA(Gln) amidotransferase subunit A (AHRD V1 *-*- D5DXY7_BACMQ)%3B contains Interpro domain(s) IPR000120 Amidase signature enzyme
	Solyc10g049420	89.0789	12.2688	-2.30976	down	Unknown Protein (AHRD V1)
	Solyc10g049600	17.187	5.9011	-1.12536	down	Progesterone 5-beta-reductase (AHRD V1 ***- D6NIX2_ATRBE)%3B contains Interpro domain(s) IPR016040 NAD(P)-binding domain
	Solyc10g050210	4.32988	0.878339	-1.39304	down	BZIP transcription factor (AHRD V1 **-* Q0PN11_9FABA)%3B contains Interpro domain(s) IPR011616 bZIP transcription factor%2C bZIP-1
	Solyc10g050220	17.0461	4.66767	-1.32154	down	Unknown Protein (AHRD V1)
	Solyc10g051390	1013.6	354.594	-1.36521	down	RNA-binding glycine-rich protein-1b (AHRD V1 **** Q40427_NICSY)%3B contains Interpro domain(s) IPR015465 RNA recognition motif%2C glycine rich protein
	Solyc10g054860	8.85263	3.13903	-1.21889	down	Chromosome 13 contig 1 DNA sequence (AHRD V1 *-*- Q00WQ5_OSTTA)%3B contains Interpro domain(s) IPR018849 Nucleolar 27S pre-rRNA processing%2C Urb2/Npa2
	Solyc10g055740	8.44784	1.48799	-1.85268	down	Lysine/histidine transporter (AHRD V1 ***- B9GQ40_POPTR)%3B contains Interpro domain(s) IPR013057 Amino acid transporter%2C transmembrane
	Solyc10g055780	8.64374	2.2201	-1.07746	down	Chitinase (AHRD V1 ***- B9VRK7_CAPAN)%3B contains Interpro domain(s) IPR000726 Glycoside hydrolase%2C family 19%2C catalytic
	Solyc10g055800	116.976	26.5746	-1.89881	down	Chitinase (AHRD V1 ***- B9VRK7_CAPAN)%3B contains Interpro domain(s) IPR016283 Glycoside hydrolase%2C family 19
	Solyc10g055810	55.9774	15.162	-1.58388	down	Endochitinase (Chitinase) (AHRD V1 **** Q43184_SOLTU)%3B contains Interpro domain(s) IPR016283 Glycoside hydrolase%2C family 19 IPR018371 Chitin-binding%2C type 1%2C conserved site IPR000726 Glycoside hydrolase%2C family 19%2C catalytic IPR001002 Chitin-binding%2C type 1
	Solyc10g074540	223.381	83.3552	-1.25412	down	Expressed protein (Fragment) (AHRD V1 ***- B3VJP3_POPTN)%3B contains Interpro domain(s) IPR006766 Phosphate-induced protein 1 conserved region
	Solyc10g075150	74.1754	19.9809	-1.4847	down	Non-specific lipid-transfer protein (AHRD V1 **** Q9ZPI9_CAPAN)%3B contains Interpro domain(s) IPR013770 Plant lipid transfer protein and hydrophobic protein%2C helical
	Solyc10g078320	5.54924	1.59463	-1.32077	down	AAA family ATPase CDC48 subfamily (AHRD V1 *--- D7D9J0_STAHD)%3B contains Interpro domain(s) IPR003959 ATPase%2C AAA-type%2C core
	Solyc10g078440	14.0401	3.47555	-1.23134	down	Unknown Protein (AHRD V1)%3B contains Interpro domain(s) IPR008889 VQ
	Solyc10g078540	114.051	46.2379	-1.05452	down	H/ACA ribonucleoprotein complex subunit 1-like protein 1 (AHRD V1 *-*- B6TYV7_MAIZE)%3B contains Interpro domain(s) IPR007504 Gar1 protein RNA-binding region
	Solyc10g078590	84.0022	32.3225	-1.12074	down	Unknown Protein (AHRD V1)
	Solyc10g079150	6.48418	1.03537	-1.50156	down	Nuclear transcription factor Y subunit A-1 (AHRD V1 *-*- B6TAR1_MAIZE)%3B contains Interpro domain(s) IPR001289 CCAAT-binding transcription factor%2C subunit B
	Solyc10g079320	0.623721	0	-1.08848	down	Glucosyltransferase-5 (AHRD V1 *-** Q8S9A4_PHAAN)%3B contains Interpro domain(s) IPR002213 UDP-glucuronosyl/UDP-glucosyltransferase
	Solyc10g080070	9.09364	2.36018	-1.34057	down	GTP-binding family protein (AHRD V1 ***- D7LHA2_ARALY)%3B contains Interpro domain(s) IPR002917 GTP-binding protein%2C HSR1-related
	Solyc10g080350	17.5352	5.27149	-1.49074	down	DNA-directed RNA polymerase (AHRD V1 ***- B9SL65_RICCO)%3B contains Interpro domain(s) IPR015699 DNA-directed RNA pol I%2C largest subunit
	Solyc10g080470	102.243	41.2532	-1.09948	down	Unknown Protein (AHRD V1)
	Solyc10g080610	58.0372	20.2473	-1.2508	down	Kelch-like protein 14 (AHRD V1 ***- B6T7I5_MAIZE)%3B contains Interpro domain(s) IPR015915 Kelch-type beta propeller
	Solyc10g080670	9.57851	2.32584	-1.31924	down	Unknown Protein (AHRD V1)
	Solyc10g080970	73.503	24.6132	-1.31633	down	FolD bifunctional protein (AHRD V1 ***- B6TJF9_MAIZE)%3B contains Interpro domain(s) IPR000672 Tetrahydrofolate dehydrogenase/cyclohydrolase
	Solyc10g081550	0.752953	0	-1.47114	down	Cytochrome P450
	Solyc10g083560	1.64926	0	-1.17346	down	Ethylene-responsive transcription factor 1 (AHRD V1 *-*- ERF1_ORYSJ)%3B contains Interpro domain(s) IPR001471 Pathogenesis-related transcriptional factor and ERF%2C DNA-binding
	Solyc10g083600	65.9512	26.9003	-1.04637	down	Ribosome production factor 2 homolog (AHRD V1 **-- RPF2_ORYSJ)%3B contains Interpro domain(s) IPR007109 Brix domain
	Solyc10g084560	1.46578	0.126969	-1.61214	down	Subtilisin-like protease (AHRD V1 **-- O82777_SOLLC)%3B contains Interpro domain(s) IPR015500 Peptidase S8%2C subtilisin-related
	Solyc10g085190	4.84274	0.838978	-1.57901	down	Anthocyanidin synthase (AHRD V1 **-- Q2EGB7_MALDO)%3B contains Interpro domain(s) IPR005123 Oxoglutarate and iron-dependent oxygenase
	Solyc11g005280	12.6641	3.08796	-1.34191	down	Ring finger protein (AHRD V1 *-*- O49869_HORVU)%3B contains Interpro domain(s) IPR018957 Zinc finger%2C C3HC4 RING-type
	Solyc11g005300	11.4321	2.57672	-1.42069	down	Ring finger protein (AHRD V1 *-*- O49869_HORVU)%3B contains Interpro domain(s) IPR018957 Zinc finger%2C C3HC4 RING-type
	Solyc11g005440	3.61176	0.648449	-1.79059	down	Limkain b1 (Lkap) (Fragment) (AHRD V1 *--- Q28FZ9_XENTR)%3B contains Interpro domain(s) IPR007491 Protein of unknown function DUF537
	Solyc11g005660	6.78916	1.55368	-1.30628	down	Serine/threonine-protein kinase-like protein (AHRD V1 **** Q9M269_ARATH)%3B contains Interpro domain(s) IPR002290 Serine/threonine protein kinase
	Solyc11g006070	178.231	70.8739	-1.09915	down	Peptidyl-prolyl cis-trans isomerase (AHRD V1 ***- B5LWR0_ZIZJJ)%3B contains Interpro domain(s) IPR002130 Peptidyl-prolyl cis-trans isomerase%2C cyclophilin-type
	Solyc11g006200	7.23411	1.87887	-1.5188	down	Homeobox transcription factor Hox7-like protein (AHRD V1 **-- Q7X5W7_ORYSJ)%3B contains Interpro domain(s) IPR018500 DDT subgroup
	Solyc11g006350	29.9181	11.5498	-1.04871	down	Aspartate carbamoyltransferase (AHRD V1 ***- Q8L6B8_SOLTU)%3B contains Interpro domain(s) IPR002082 Aspartate carbamoyltransferase%2C eukaryotic
	Solyc11g006940	5.67255	1.62078	-1.22287	down	Pentatricopeptide repeat-containing protein (AHRD V1 ***- D7MIE0_ARALY)%3B contains Interpro domain(s) IPR006649 Like-Sm ribonucleoprotein%2C eukaryotic and archaea-type%2C core
	Solyc11g007530	23.4019	7.71139	-1.13543	down	Ring H2 finger protein (AHRD V1 *-*- D9ZHD8_HYPPE)%3B contains Interpro domain(s) IPR018957 Zinc finger%2C C3HC4 RING-type
	Solyc11g007740	24.0494	8.60329	-1.07274	down	Ribosome-recycling factor (AHRD V1 ***- Q1K328_DESAC)%3B contains Interpro domain(s) IPR015998 Ribosome recycling factor%2C bacterial-like
	Solyc11g007750	5.06855	1.22135	-1.24368	down	Potassium-tellurite ethidium and proflavin transporter (AHRD V1 *--- C5S1A7_9PAST)%3B contains Interpro domain(s) IPR001378 Uncharacterised protein family UPF0066
	Solyc11g008440	39.3199	14.8168	-1.15356	down	Amino acid transporter (AHRD V1 **** B9HLH9_POPTR)%3B contains Interpro domain(s) IPR013057 Amino acid transporter%2C transmembrane
	Solyc11g008530	5.98545	2.01628	-1.17926	down	Ribonuclease 3-like protein 3 (AHRD V1 *-*- RTL3_ORYSJ)%3B contains Interpro domain(s) IPR000999 Ribonuclease III
	Solyc11g008540	62.6759	27.8766	-1.01133	down	Ribonuclease 3-like protein 3 (AHRD V1 *-*- RTL3_ORYSJ)%3B contains Interpro domain(s) IPR000999 Ribonuclease III
	Solyc11g008850	14.1014	5.35059	-1.03103	down	Serine protease (AHRD V1 **** D8UJN6_VOLCA)%3B contains Interpro domain(s) IPR015724 Serine endopeptidase DegP2
	Solyc11g010220	1.81072	0.196703	-1.50983	down	Pentatricopeptide repeat-containing protein (AHRD V1 ***- D7M3D7_ARALY)%3B contains Interpro domain(s) IPR002885 Pentatricopeptide repeat
	Solyc11g011920	587.597	229.967	-1.23499	down	Glutamate decarboxylase (AHRD V1 ***- Q8LKR4_TOBAC)%3B contains Interpro domain(s) IPR010107 Glutamate decarboxylase
	Solyc11g020870	51.9723	21.0012	-1.04708	down	MYG1 protein (AHRD V1 **-- Q58D33_BOVIN)%3B contains Interpro domain(s) IPR003226 Metal-dependent protein hydrolase
	Solyc11g021060	284.352	116.518	-1.11285	down	Proteinase inhibitor (AHRD V1 ***- Q40378_NICAL)%3B contains Interpro domain(s) IPR003465 Proteinase inhibitor I20%2C Pin2
	Solyc11g051210	70.6576	0.703032	-3.82836	down	Unknown Protein (AHRD V1)
	Solyc11g045610	5.4698	1.62871	-1.17513	down	Cell division protein kinase 10 (AHRD V1 *-*- D3TRH8_GLOMM)%3B contains Interpro domain(s) IPR002290 Serine/threonine protein kinase
	Solyc11g042420	20.5331	4.03155	-1.55246	down	Cytochrome c (AHRD V1 ***- B6SKR4_MAIZE)%3B contains Interpro domain(s) IPR002327 Cytochrome c%2C class IA/ IB
	Solyc11g061750	0.594813	0	-1.17346	down	AP2-like ethylene-responsive transcription factor At1g16060 (AHRD V1 *-*- AP2L1_ARATH)%3B contains Interpro domain(s) IPR001471 Pathogenesis-related transcriptional factor and ERF%2C DNA-binding
	Solyc11g065710	1.7565	0.294673	-1.42573	down	Multidrug resistance protein ABC transporter family (AHRD V1 **-- B9GX56_POPTR)%3B contains Interpro domain(s) IPR003439 ABC transporter-like
	Solyc11g065720	3.11053	0.902512	-1.05022	down	ABC transporter C family member 10 (AHRD V1 **-- AB10C_ARATH)%3B contains Interpro domain(s) IPR003439 ABC transporter-like
	Solyc11g066020	135.266	48.0704	-1.30965	down	Ankyrin repeat domain-containing protein 28 (AHRD V1 ***- B6TJ47_MAIZE)%3B contains Interpro domain(s) IPR002110 Ankyrin
	Solyc11g067000	0.234795	0	-1.25377	down	ATP-binding cassette transporter (AHRD V1 ***- D8T797_SELML)%3B contains Interpro domain(s) IPR013525 ABC-2 type transporter
	Solyc11g068690	13.6368	4.98366	-1.05375	down	Lrr%2C resistance protein fragment
	Solyc11g070010	3.0099	0.578128	-1.21678	down	F8A5.6 protein (AHRD V1 **-- Q9ZP57_ARATH)
	Solyc11g070070	5.52439	1.29935	-1.26482	down	Zinc finger CCCH domain-containing protein 39 (AHRD V1 ***- C3H39_ARATH)%3B contains Interpro domain(s) IPR000571 Zinc finger%2C CCCH-type
	Solyc11g071370	3.04494	0.560488	-1.45375	down	Pentatricopeptide repeat-containing protein (AHRD V1 ***- D7L041_ARALY)%3B contains Interpro domain(s) IPR002885 Pentatricopeptide repeat
	Solyc11g071460	54.54	14.363	-1.6099	down	Dehydrogenase/reductase SDR family member 13 (AHRD V1 **-- DHR13_BOVIN)%3B contains Interpro domain(s) IPR002347 Glucose/ribitol dehydrogenase
	Solyc11g071470	74.4769	21.3332	-1.56718	down	Hydroxycinnamoyl CoA shikimate/quinate hydroxycinnamoyltransferase-like protein (Fragment) (AHRD V1 **-- B9GF60_POPTR)%3B contains Interpro domain(s) IPR003480 Transferase
	Solyc11g071610	1.32208	0.245767	-1.50048	down	Xanthine dehydrogenase/oxidase (AHRD V1 ***- A9YL93_RABIT)%3B contains Interpro domain(s) IPR016208 Aldehyde oxidase/xanthine dehydrogenase
	Solyc11g072200	0.87639	0	-1.08848	down	1-aminocyclopropane-1-carboxylate oxidase 3 (AHRD V1 **-- ACCO3_CUCME)%3B contains Interpro domain(s) IPR005123 Oxoglutarate and iron-dependent oxygenase
	Solyc11g072620	99.376	25.5525	-1.53028	down	Unknown Protein (AHRD V1)
	Solyc11g072730	6.63509	2.40173	-1.10759	down	DNA-directed RNA polymerase (AHRD V1 **** B9GIK9_POPTR)%3B contains Interpro domain(s) IPR015700 DNA-directed RNA polymerase III largest subunit
	Solyc12g005720	1.64025	0.078763	-1.47114	down	Cysteine-rich receptor-like protein kinase (AHRD V1 ***- C6ZRS1_SOYBN)%3B contains Interpro domain(s) IPR002902 Protein of unknown function DUF26
	Solyc12g006240	35.838	1.96849	-3.48338	down	CONSTANS-like zinc finger protein (AHRD V1 *--- D0EP07_SOYBN)%3B contains Interpro domain(s) IPR000315 Zinc finger%2C B-box
	Solyc12g006380	4.99129	0.988097	-1.45219	down	1-aminocyclopropane-1-carboxylate oxidase-like protein (AHRD V1 **-* Q9LTH7_ARATH)%3B contains Interpro domain(s) IPR005123 Oxoglutarate and iron-dependent oxygenase
	Solyc12g006440	72.621	13.6349	-1.84327	down	Unknown Protein (AHRD V1)
	Solyc12g006730	5.43892	0	-1.59993	down	Unknown Protein (AHRD V1)
	Solyc12g006750	6.54742	0	-1.97762	down	Unknown Protein (AHRD V1)
	Solyc12g006760	42.6711	2.61819	-2.93798	down	Unknown Protein (AHRD V1)
	Solyc12g006770	29.4634	4.06754	-1.97152	down	Unknown Protein (AHRD V1)
	Solyc12g008500	7.05194	2.29513	-1.20759	down	Receptor like kinase%2C RLK
	Solyc12g008600	36.9277	10.834	-1.45913	down	Unknown Protein (AHRD V1)%3B contains Interpro domain(s) IPR010410 Protein of unknown function DUF1005
	Solyc12g009110	57.3209	12.6204	-1.88175	down	O-methyltransferase-like protein (AHRD V1 ***- Q9T003_ARATH)%3B contains Interpro domain(s) IPR016461 O-methyltransferase%2C COMT%2C eukaryota
	Solyc12g009180	147.791	58.68	-1.10597	down	Cupin superfamily (DUF985) (AHRD V1 ***- D9YHB2_9DELT)%3B contains Interpro domain(s) IPR009327 Protein of unknown function DUF985
	Solyc12g009880	58.8524	11.9643	-1.87497	down	Serine-rich protein (AHRD V1 ***- Q8L8M8_ARATH)
	Solyc12g014350	21.4036	8.84827	-1.0259	down	Receptor like kinase%2C RLK
	Solyc12g015780	42.1823	16.9102	-1.04183	down	DNA-directed RNA polymerase subunit D (AHRD V1 ***- A8B9C8_GIALA)%3B contains Interpro domain(s) IPR011263 DNA-directed RNA polymerase%2C RpoA/D/Rpb3-type
	Solyc12g017460	209.217	87.4705	-1.09436	down	GDSL esterase/lipase At1g28590 (AHRD V1 ***- GDL8_ARATH)%3B contains Interpro domain(s) IPR001087 Lipase%2C GDSL
	Solyc12g044950	959.76	331.195	-1.41487	down	Omega-6 fatty acid desaturase (AHRD V1 **** Q461Q1_HEVBR)%3B contains Interpro domain(s) IPR005804 Fatty acid desaturase%2C type 1
	Solyc12g042950	125.656	45.5565	-1.29597	down	ADP/ATP carrier protein (AHRD V1 ***- Q5L657_CHLAB)%3B contains Interpro domain(s) IPR004667 ADP/ATP carrier protein
	Solyc12g042300	4.3994	1.29569	-1.10607	down	Solute carrier family 15 member 4 (AHRD V1 **-- S15A4_BOVIN)%3B contains Interpro domain(s) IPR000109 TGF-beta receptor%2C type I/II extracellular region
	Solyc12g056230	270.469	93.6883	-1.32895	down	Glutathione peroxidase (AHRD V1 ***- B9GKI5_POPTR)%3B contains Interpro domain(s) IPR000889 Glutathione peroxidase
	Solyc12g056650	63.7007	24.8975	-1.18723	down	Tomato GIGANTEA 2
	Solyc12g057060	53.6784	4.52135	-3.18096	down	UDP-glucuronosyltransferase (AHRD V1 **-- Q5UB81_ARATH)%3B contains Interpro domain(s) IPR002213 UDP-glucuronosyl/UDP-glucosyltransferase
	Solyc12g087870	74.4288	26.9574	-1.22545	down	Purine permease family protein (AHRD V1 **-- D7MCV2_ARALY)%3B contains Interpro domain(s) IPR004853 Protein of unknown function DUF250
	Solyc12g087880	3.61831	0.22201	-1.66733	down	Purine permease family protein (AHRD V1 **-- D7MCV2_ARALY)%3B contains Interpro domain(s) IPR004853 Protein of unknown function DUF250
	Solyc12g088840	91.2082	30.6298	-1.18611	down	Os07g0619200 protein (Fragment) (AHRD V1 ***- Q0D4L7_ORYSJ)%3B contains Interpro domain(s) IPR018248 EF hand
	Solyc12g089240	3.28115	0.517687	-1.15638	down	Zinc finger protein CONSTANS-LIKE 3 (AHRD V1 *--- COL3_ARATH)%3B contains Interpro domain(s) IPR000315 Zinc finger%2C B-box
	Solyc12g089330	4.86855	0.90218	-1.65351	down	Synaptotagmin (AHRD V1 *--- B0W3L1_CULQU)%3B contains Interpro domain(s) IPR018029 C2 membrane targeting protein
	Solyc12g094380	108.163	31.3834	-1.52189	down	DSBA oxidoreductase (AHRD V1 ***- A4T4K6_MYCGI)%3B contains Interpro domain(s) IPR012336 Thioredoxin-like fold
	Solyc12g095760	158.354	68.2487	-1.06196	down	Diphosphate--fructose-6-phosphate 1-phosphotransferase (AHRD V1 ***- C8PT93_9SPIO)%3B contains Interpro domain(s) IPR011183 Pyrophosphate-dependent phosphofructokinase PfpB
	Solyc12g096490	18.6453	6.09721	-1.02509	down	GDU1 (AHRD V1 *-*- B6TY22_MAIZE)
	Solyc12g096810	5.29824	1.35585	-1.41027	down	LETM1 and EF-hand domain-containing protein 1%2C mitochondrial (AHRD V1 *--- LETM1_CHICK)%3B contains Interpro domain(s) IPR011685 LETM1-like
	Solyc12g098540	48.048	13.1413	-1.59159	down	Ectonucleoside triphosphate diphosphohydrolase 6 (AHRD V1 **-- Q6YHK4_CAVPO)%3B contains Interpro domain(s) IPR000407 Nucleoside phosphatase GDA1/CD39
	Solyc12g098760	3.55198	0.126546	-1.92933	down	Unknown Protein (AHRD V1)
	Solyc12g099160	31.1514	8.97684	-1.47768	down	Serine carboxypeptidase K10B2.2 (AHRD V1 ***- B6TSK4_MAIZE)%3B contains Interpro domain(s) IPR001563 Peptidase S10%2C serine carboxypeptidase
	Solyc12g099190	38.2801	14.2364	-1.02285	down	Invertase inhibitor (AHRD V1 ***- C1KBP2_SOLTU)%3B contains Interpro domain(s) IPR006501 Pectinesterase inhibitor
	Solyc12g099280	7.91726	2.26574	-1.41463	down	Pre-mRNA polyadenylation factor fip1 (AHRD V1 *-*- B6JX34_SCHJY)%3B contains Interpro domain(s) IPR007854 Fip1
	Solyc12g099620	1.1052	0.124553	-1.34403	down	Pentatricopeptide repeat-containing protein (AHRD V1 ***- D7LJ24_ARALY)%3B contains Interpro domain(s) IPR002885 Pentatricopeptide repeat
	Solyc00g005840	18.3837	43.2825	1.10698	up	Thioredoxin family protein (AHRD V1 ***- D7MCJ1_ARALY)%3B contains Interpro domain(s) IPR015467 Thioredoxin%2C core
	Solyc00g009140	9.15732	22.5463	1.04744	up	Short-chain dehydrogenase/reductase SDR (AHRD V1 ***- A4A816_9GAMM)%3B contains Interpro domain(s) IPR002198 Short-chain dehydrogenase/reductase SDR
	Solyc00g024150	55.7679	173.5	1.58761	up	Pterin-4-alpha-carbinolamine dehydratase (AHRD V1 *-** B6T9C1_MAIZE)%3B contains Interpro domain(s) IPR001533 Transcriptional coactivator/pterin dehydratase
	Solyc00g058890	5.64536	19.9517	1.32348	up	Unknown Protein (AHRD V1)
	Solyc00g071180	0.784723	6.72947	2.32657	up	Cysteine proteinase inhibitor (AHRD V1 *-** Q2VY67_9ERIC)%3B contains Interpro domain(s) IPR000010 Proteinase inhibitor I25%2C cystatin
	Solyc00g085070	25.7371	59.2426	1.13469	up	Squalene monooxygenase (AHRD V1 ***- Q506K3_DATIN)%3B contains Interpro domain(s) IPR013698 Squalene epoxidase
	Solyc00g095860	0.844003	5.42339	1.56161	up	1-aminocyclopropane-1-carboxylate synthase (AHRD V1 ***- Q96579_SOLLC)%3B contains Interpro domain(s) IPR004839 Aminotransferase%2C class I and II
	Solyc00g156980	4.20629	42.7841	2.97218	up	Choline dehydrogenase (AHRD V1 **-- A5L8M4_9GAMM)%3B contains Interpro domain(s) IPR008671 Lycopene beta and epsilon cyclase
	Solyc00g278110	0.0790812	2.1835	2.02346	up	CER1 (AHRD V1 **-- B6TFH3_MAIZE)
	Solyc00g289230	0.492464	3.26336	1.48716	up	Receptor protein kinase (AHRD V1 **** Q40096_IPOTF)%3B contains Interpro domain(s) IPR002290 Serine/threonine protein kinase
	Solyc01g005520	27.7484	95.1557	1.70136	up	Tetratricopeptide TPR_2 repeat protein (AHRD V1 *--- A8ZVN6_DESOH)%3B contains Interpro domain(s) IPR001478 PDZ/DHR/GLGF
	Solyc01g005730	0.34184	2.07647	1.83196	up	LRR receptor-like serine/threonine-protein kinase%2C RLP
	Solyc01g005870	0	1.0003	2.81208	up	LRR receptor-like serine/threonine-protein kinase%2C RLP
	Solyc01g006330	4.89898	21.911	1.91608	up	PAP fibrillin family protein (AHRD V1 *-*- B7KDB3_CYAP7)%3B contains Interpro domain(s) IPR006843 PAP fibrillin
	Solyc01g006430	140.663	303.441	1.11425	up	Omega-6 fatty acid desaturase (AHRD V1 **** Q461Q1_HEVBR)%3B contains Interpro domain(s) IPR005804 Fatty acid desaturase%2C type 1
	Solyc01g006440	1.52072	4.40481	1.06621	up	Peptide transporter-like protein (AHRD V1 **-* Q9SVS9_ARATH)%3B contains Interpro domain(s) IPR000109 TGF-beta receptor%2C type I/II extracellular region
	Solyc01g006560	0.0168445	6.2136	5.85681	up	Lipoxygenase (AHRD V1 **** C0KKU8_SOLLC)%3B contains Interpro domain(s) IPR001246 Lipoxygenase%2C plant
	Solyc01g006720	14.3639	34.5716	1.17988	up	ABC transporter G family member 22 (AHRD V1 ***- AB22G_ARATH)%3B contains Interpro domain(s) IPR013525 ABC-2 type transporter
	Solyc01g006780	4.24815	12.3275	1.05871	up	Unknown Protein (AHRD V1)
	Solyc01g007000	0.0375262	0.621677	1.22282	up	U-box domain-containing protein (AHRD V1 ***- D7LU64_ARALY)%3B contains Interpro domain(s) IPR003613 U box domain
	Solyc01g007010	0.341212	2.47043	1.47714	up	U-box domain-containing protein (AHRD V1 ***- D7LU64_ARALY)%3B contains Interpro domain(s) IPR003613 U box domain
	Solyc01g007100	14.7481	39.8345	1.35886	up	Digalactosyldiacylglycerol synthase 1%2C chloroplastic (AHRD V1 ***- DGDG1_LOTJA)%3B contains Interpro domain(s) IPR001296 Glycosyl transferase%2C group 1
	Solyc01g007320	11.9555	34.1067	1.41509	up	ATP synthase subunit beta chloroplastic (AHRD V1 ***- Q8MBF8_9SOLA)%3B contains Interpro domain(s) IPR005722 ATPase%2C F1 complex%2C beta subunit
	Solyc01g007800	1.27311	7.22206	1.80754	up	Plant-specific domain TIGR01568 family protein (AHRD V1 *--- B6SZV1_MAIZE)%3B contains Interpro domain(s) IPR006458 Protein of unknown function DUF623%2C plant
	Solyc01g007810	1.26459	8.50693	2.06408	up	Plant-specific domain TIGR01568 family protein (AHRD V1 *--- B6U9N9_MAIZE)%3B contains Interpro domain(s) IPR006458 Protein of unknown function DUF623%2C plant
	Solyc01g008250	21.5479	51.6194	1.13138	up	Thioredoxin X (AHRD V1 ***- B6T9S0_MAIZE)%3B contains Interpro domain(s) IPR015467 Thioredoxin%2C core
	Solyc01g009080	11.3695	85.4984	2.69448	up	FHA domain containing protein (AHRD V1 ***- B6TP39_MAIZE)%3B contains Interpro domain(s) IPR000253 Forkhead-associated
	Solyc01g010000	6.86869	23.3986	1.58048	up	ACT domain-containing protein (AHRD V1 **-- D7M3X3_ARALY)%3B contains Interpro domain(s) IPR002912 Amino acid-binding ACT
	Solyc01g010640	12.1193	59.5748	2.11904	up	Uncharacterized membrane protein (AHRD V1 **-- Q46JN3_PROMT)%3B contains Interpro domain(s) IPR001395 Aldo/keto reductase
	Solyc01g010910	0	1.13325	1.67731	up	MYB transcription factor (AHRD V1 *-*- Q6R098_ARATH)%3B contains Interpro domain(s) IPR015495 Myb transcription factor
	Solyc01g014120	2.6421	9.28461	1.41248	up	Unknown Protein (AHRD V1)
	Solyc01g014320	2.79211	8.83993	1.15662	up	S-adenosyl-L-methionine salicylic acid carboxyl methyltransferase (AHRD V1 **** A7XZE9_9MAGN)%3B contains Interpro domain(s) IPR005299 SAM dependent carboxyl methyltransferase
	Solyc01g014380	0.570364	6.80324	2.76008	up	Unknown Protein (AHRD V1)
	Solyc01g056850	7.04225	18.4535	1.23315	up	CTP synthase (AHRD V1 ***- B6U7R1_MAIZE)%3B contains Interpro domain(s) IPR004468 CTP synthase
	Solyc01g057830	62.1666	144.206	1.18804	up	30S ribosomal protein S1 (AHRD V1 **-- B4FUZ5_MAIZE)%3B contains Interpro domain(s) IPR003029 Ribosomal protein S1%2C RNA binding domain
	Solyc01g058720	17.518	73.3948	1.89641	up	NaCl-inducible Ca2+-binding protein (AHRD V1 **-* O22368_ARATH)%3B contains Interpro domain(s) IPR011992 EF-Hand type
	Solyc01g066680	0	17.357	5.34633	up	Phylloplanin (AHRD V1 *-*- Q1PCF2_TOBAC)
	Solyc01g066910	23.8708	91.7457	1.78222	up	PVR3-like protein (AHRD V1 ***- B6TYX6_MAIZE)%3B contains Interpro domain(s) IPR003612 Plant lipid transfer protein/seed storage/trypsin-alpha amylase inhibitor
	Solyc01g068560	13.6485	123.063	2.98421	up	Unknown Protein (AHRD V1)
	Solyc01g079150	41.5363	175.473	2.06641	up	AE family transporter anion exchange (AHRD V1 *--* A4RY02_OSTLU)%3B contains Interpro domain(s) IPR003020 Bicarbonate transporter%2C eukaryotic
	Solyc01g079240	11.6725	34.0137	1.43908	up	Long-chain-fatty-acid--CoA ligase family protein (AHRD V1 **** D7LGL1_ARALY)%3B contains Interpro domain(s) IPR000873 AMP-dependent synthetase and ligase
	Solyc01g079790	19.4893	67.501	1.71818	up	Glucose-1-phosphate adenylyltransferase (AHRD V1 **** P93230_SOLLC)%3B contains Interpro domain(s) IPR011831 Glucose-1-phosphate adenylyltransferase
	Solyc01g080280	212.122	779.959	1.90102	up	Glutamine synthetase (AHRD V1 ***- B5LAU9_CAPAN)%3B contains Interpro domain(s) IPR008146 Glutamine synthetase%2C catalytic region
	Solyc01g080460	15.2139	65.5768	2.05679	up	Pyruvate phosphate dikinase (AHRD V1 ***- Q84N32_SORBI)%3B contains Interpro domain(s) IPR010121 Pyruvate%2C phosphate dikinase
	Solyc01g080870	0	0.452149	1.51201	up	Peptide transporter-like protein (AHRD V1 **-* Q9SVS9_ARATH)%3B contains Interpro domain(s) IPR000109 TGF-beta receptor%2C type I/II extracellular region
	Solyc01g081480	5.20942	37.3748	2.59407	up	Genomic DNA chromosome 5 P1 clone MVA3 (AHRD V1 **-- Q9FN84_ARATH)
	Solyc01g087150	0.770418	2.77322	1.19004	up	Mate efflux family protein (AHRD V1 **-- D7KHQ9_ARALY)%3B contains Interpro domain(s) IPR002528 Multi antimicrobial extrusion protein MatE
	Solyc01g087190	9.78448	32.6618	1.51879	up	Chaperonin-like protein (AHRD V1 *-*- Q2LJI6_9NOSO)%3B contains Interpro domain(s) IPR003435 Chaperonin-like RbcX
	Solyc01g087690	0.0814549	4.85792	3.74025	up	RNA polymerase sigma factor (AHRD V1 ***- Q59965_SYNP2)%3B contains Interpro domain(s) IPR013325 RNA polymerase sigma factor%2C region 2
	Solyc01g087710	0.685195	2.90088	1.00225	up	Uncharacterized membrane protein (AHRD V1 ***- A5GLU3_SYNPW)%3B contains Interpro domain(s) IPR005134 Uncharacterised protein family UPF0114
	Solyc01g087730	95.4125	208.996	1.12051	up	50S ribosomal protein L1 (AHRD V1 ***- A8YGI8_MICAE)%3B contains Interpro domain(s) IPR005878 Ribosomal protein L1%2C bacterial-type
	Solyc01g087750	9.91842	79.0592	2.84528	up	Homology to unknown gene (Fragment) (AHRD V1 ***- Q015C3_OSTTA)
	Solyc01g087770	2.50227	7.39553	1.16888	up	Subtilisin-like protease (AHRD V1 **-- O82777_SOLLC)%3B contains Interpro domain(s) IPR015500 Peptidase S8%2C subtilisin-related
	Solyc01g087970	2.66067	9.86727	1.57012	up	Serine carboxypeptidase 1 (AHRD V1 **** B6SW38_MAIZE)%3B contains Interpro domain(s) IPR001563 Peptidase S10%2C serine carboxypeptidase
	Solyc01g088430	1.27765	4.23325	1.29714	up	CER1 (AHRD V1 **-- B6TFH3_MAIZE)%3B contains Interpro domain(s) IPR006694 Fatty acid hydroxylase
	Solyc01g089910	0.31287	1.86594	1.32121	up	Flotillin domain protein (AHRD V1 ***- B8M1F1_TALSN)%3B contains Interpro domain(s) IPR001107 Band 7 protein
	Solyc01g090410	0.927507	3.49217	1.18277	up	Palmitoyl protein thioesterase family protein (AHRD V1 **** D7LRP2_ARALY)%3B contains Interpro domain(s) IPR002472 Palmitoyl protein thioesterase
	Solyc01g090790	5.39271	41.4178	2.75494	up	BHLH transcription factor (AHRD V1 *-** B6TXR4_MAIZE)%3B contains Interpro domain(s) IPR001092 Basic helix-loop-helix dimerisation region bHLH
	Solyc01g090970	18.9674	150.43	2.86486	up	Cortical cell-delineating protein (AHRD V1 **-- B6UGA2_MAIZE)%3B contains Interpro domain(s) IPR013770 Plant lipid transfer protein and hydrophobic protein%2C helical
	Solyc01g091010	0.191498	4.91731	2.94713	up	YABBY-like transcription factor CRABS CLAW-like protein (AHRD V1 **-* Q6SRZ7_ANTMA)%3B contains Interpro domain(s) IPR006780 YABBY protein
	Solyc01g091360	0.961758	9.61879	2.57973	up	Homology to unknown gene (AHRD V1 ***- Q00VP3_OSTTA)%3B contains Interpro domain(s) IPR010865 Protein of unknown function DUF1499
	Solyc01g091540	0.653187	7.07875	2.64889	up	Growth-regulating factor 12 (AHRD V1 *--- Q6AWX7_ORYSJ)%3B contains Interpro domain(s) IPR014977 WRC
	Solyc01g091870	0.302615	1.90247	1.69891	up	Major facilitator superfamily domain-containing protein 8 (AHRD V1 *--- MFSD8_XENLA)%3B contains Interpro domain(s) IPR004331 SPX%2C N-terminal
	Solyc01g094090	0.566604	2.86069	1.4167	up	Enoyl-CoA-hydratase (AHRD V1 ***- Q9SE41_AVIMR)%3B contains Interpro domain(s) IPR001753 Crotonase%2C core
	Solyc01g094100	0	0.791351	2.02346	up	Cytochrome P450
	Solyc01g094210	1.99722	34.8426	3.70704	up	Carbonyl reductase 3 (AHRD V1 **** B6TRS7_MAIZE)%3B contains Interpro domain(s) IPR002347 Glucose/ribitol dehydrogenase
	Solyc01g094700	13.7355	65.4808	2.14764	up	Glycerol-3-phosphate acyltransferase 4 (AHRD V1 **** D7KQ54_ARALY)%3B contains Interpro domain(s) IPR002123 Phospholipid/glycerol acyltransferase
	Solyc01g094740	0	0.294427	1.42181	up	Ulp1 protease family C-terminal catalytic domain containing protein (AHRD V1 ***- Q60D46_SOLDE)%3B contains Interpro domain(s) IPR003653 Peptidase C48%2C SUMO/Sentrin/Ubl1
	Solyc01g094750	2.48215	9.59478	1.61683	up	Cytochrome P450
	Solyc01g095030	8.9439	48.9843	2.29821	up	MYB transcription factor (Fragment) (AHRD V1 **-* A1DR87_CATRO)%3B contains Interpro domain(s) IPR006447 Myb-like DNA-binding region%2C SHAQKYF class
	Solyc01g095250	0	0.888783	1.11222	up	Acidic chitinase (AHRD V1 ***- Q71HN4_FICAW)%3B contains Interpro domain(s) IPR001223 Glycoside hydrolase%2C family 18%2C catalytic domain
	Solyc01g095430	171.593	476.5	1.4708	up	Threonine endopeptidase (AHRD V1 **-- B6TCN7_MAIZE)
	Solyc01g095530	384.115	2154.88	2.49901	up	Unknown Protein (AHRD V1)
	Solyc01g095570	29.3184	105.193	1.78756	up	Mitochondrial carrier-like protein (AHRD V1 ***- Q2PYY0_SOLTU)%3B contains Interpro domain(s) IPR002067 Mitochondrial carrier protein
	Solyc01g096620	1.85223	25.6898	3.3398	up	Unknown Protein (AHRD V1)
	Solyc01g096640	0.221529	2.07965	1.40247	up	Unknown Protein (AHRD V1)
	Solyc01g096650	0.395861	3.38832	1.25544	up	RING finger protein (AHRD V1 *-*- C5FG83_NANOT)%3B contains Interpro domain(s) IPR001841 Zinc finger%2C RING-type
	Solyc01g096660	32.2837	153.497	2.17688	up	Genomic DNA chromosome 5 P1 clone MOJ9 (AHRD V1 ***- Q9FL44_ARATH)
	Solyc01g097340	101.162	300.212	1.56661	up	NAD-dependent epimerase/dehydratase family protein-like protein (AHRD V1 ***- Q2XPW6_SOLTU)%3B contains Interpro domain(s) IPR016040 NAD(P)-binding domain
	Solyc01g097460	66.7439	151.986	1.17586	up	Ribose-5-phosphate isomerase (AHRD V1 ***- A8IRQ1_CHLRE)%3B contains Interpro domain(s) IPR004788 Ribose 5-phosphate isomerase
	Solyc01g097770	45.4895	113.823	1.31737	up	Serine/threonine protein kinase (AHRD V1 *-** D2V878_NAEGR)%3B contains Interpro domain(s) IPR002290 Serine/threonine protein kinase
	Solyc01g097860	22.8214	59.936	1.29719	up	Membrane protein (AHRD V1 *-*- A8JG04_CHLRE)%3B contains Interpro domain(s) IPR010903 Protein of unknown function DUF1517
	Solyc01g098820	0.256948	2.20719	1.74398	up	Phototropic-responsive NPH3 family protein (AHRD V1 **-- D7KEU3_ARALY)%3B contains Interpro domain(s) IPR004249 NPH3
	Solyc01g099010	0.142927	1.57853	1.65849	up	GDSL esterase/lipase At1g28590 (AHRD V1 **** GDL8_ARATH)%3B contains Interpro domain(s) IPR001087 Lipase%2C GDSL
	Solyc01g099020	13.1804	57.4005	1.99164	up	GDSL esterase/lipase At5g03980 (AHRD V1 ***- GDL74_ARATH)%3B contains Interpro domain(s) IPR001087 Lipase%2C GDSL
	Solyc01g099560	0.0529373	3.04022	3.13176	up	Carbonyl reductase 3 (AHRD V1 **** B6TRS7_MAIZE)%3B contains Interpro domain(s) IPR002347 Glucose/ribitol dehydrogenase
	Solyc01g099870	4.34295	17.4511	1.52907	up	RAG1-activating protein 1 homolog (AHRD V1 **-- R1AP1_DANRE)%3B contains Interpro domain(s) IPR018179 RAG1-activating protein 1 homologue
	Solyc01g099880	0.0437699	1.25686	2.08381	up	RAG1-activating protein 1 homolog (AHRD V1 **-- R1AP1_DANRE)%3B contains Interpro domain(s) IPR018179 RAG1-activating protein 1 homologue
	Solyc01g099990	2.90809	13.7139	1.84136	up	F-box protein PP2-B1 (AHRD V1 ***- PP2B1_ARATH)%3B contains Interpro domain(s) IPR001810 Cyclin-like F-box
	Solyc01g100100	0.899842	5.86351	1.46078	up	RING finger protein (AHRD V1 *-*- B8M8P5_TALSN)%3B contains Interpro domain(s) IPR001841 Zinc finger%2C RING-type
	Solyc01g100750	1.03675	10.9158	2.57427	up	Susceptibility homeodomain transcription factor (Fragment) (AHRD V1 *-*- Q8SAA7_ORYSA)%3B contains Interpro domain(s) IPR007493 Protein of unknown function DUF538
	Solyc01g100760	15.2012	48.5512	1.48363	up	Susceptibility homeodomain transcription factor (Fragment) (AHRD V1 *-*- Q8SAA7_ORYSA)%3B contains Interpro domain(s) IPR007493 Protein of unknown function DUF538
	Solyc01g100770	19.2011	49.9757	1.21245	up	Susceptibility homeodomain transcription factor (Fragment) (AHRD V1 *-*- Q8SAA7_ORYSA)%3B contains Interpro domain(s) IPR007493 Protein of unknown function DUF538
	Solyc01g102440	1.63512	6.98276	1.20135	up	Organic solute transporter-like (AHRD V1 *-*- Q8H5Q5_ORYSJ)%3B contains Interpro domain(s) IPR005178 Protein of unknown function DUF300
	Solyc01g102610	1.59052	32.5308	4.03997	up	Ferric reductase oxidase (AHRD V1 **-* D6RVS5_HORVU)%3B contains Interpro domain(s) IPR013130 Ferric reductase-like transmembrane component%2C N-terminal
	Solyc01g102740	0.956053	3.34974	1.17368	up	NAC domain protein IPR003441 (AHRD V1 *-*- B9GVP9_POPTR)%3B contains Interpro domain(s) IPR003441 No apical meristem (NAM) protein
	Solyc01g102950	4.19336	16.2506	1.7318	up	FAD dependent oxidoreductase (AHRD V1 **-- B5VX05_SPIMA)
	Solyc01g103030	8.32395	19.0694	1.04657	up	Nitrate transporter (AHRD V1 **** Q7XAK5_PRUPE)%3B contains Interpro domain(s) IPR000109 TGF-beta receptor%2C type I/II extracellular region
	Solyc01g103100	19.362	68.6268	1.71418	up	Short-chain dehydrogenase/reductase SDR (AHRD V1 ***- A6C8Y5_9PLAN)%3B contains Interpro domain(s) IPR002347 Glucose/ribitol dehydrogenase
	Solyc01g104200	0.132547	1.20772	1.35508	up	Fatty acyl coA reductase (AHRD V1 **** Q8L4M0_WHEAT)%3B contains Interpro domain(s) IPR013120 Male sterility%2C NAD-binding
	Solyc01g104550	0	0.653796	1.67731	up	WRKY transcription factor 32 (AHRD V1 *-*- Q6IEP9_ORYSJ)%3B contains Interpro domain(s) IPR003657 DNA-binding WRKY
	Solyc01g104750	0.0329042	0.508767	1.11222	up	MtN21 nodulin protein-like (AHRD V1 ***- B6TBZ6_MAIZE)%3B contains Interpro domain(s) IPR000620 Protein of unknown function DUF6%2C transmembrane
	Solyc01g104910	26.9972	63.0789	1.17991	up	Os11g0223400 protein (Fragment) (AHRD V1 *--- Q0ITS2_ORYSJ)
	Solyc01g105020	6.27034	16.9707	1.31446	up	Phosphatase PTC7 homolog (AHRD V1 *-*- C1BT38_9MAXI)%3B contains Interpro domain(s) IPR001932 Protein phosphatase 2C-related
	Solyc01g105030	185.992	624.773	1.75753	up	Chlorophyll a-b binding protein%2C chloroplastic (AHRD V1 **** CB12_PETHY)%3B contains Interpro domain(s) IPR001344 Chlorophyll A-B binding protein
	Solyc01g105050	176.058	742.579	2.08268	up	Chlorophyll a-b binding protein%2C chloroplastic (AHRD V1 **** CB12_PETHY)%3B contains Interpro domain(s) IPR001344 Chlorophyll A-B binding protein
	Solyc01g105120	12.9734	182.183	3.74536	up	Os01g0498200 protein (Fragment) (AHRD V1 *-*- Q0JMJ0_ORYSJ)
	Solyc01g105290	7.87048	21.6968	1.28313	up	Genomic DNA chromosome 5 P1 clone MSJ1 (AHRD V1 ***- Q9FMG2_ARATH)
	Solyc01g105450	0.165639	5.4097	3.62476	up	ABC transporter G family member 11 (AHRD V1 ***- AB11G_ARATH)%3B contains Interpro domain(s) IPR013525 ABC-2 type transporter
	Solyc01g106470	9.05729	26.6461	1.41402	up	Genomic DNA chromosome 5 P1 clone MUB3 (AHRD V1 *-*- Q9FLG7_ARATH)
	Solyc01g106480	49.0295	127.576	1.34383	up	Malate dehydrogenase (AHRD V1 ***- A5BEJ8_VITVI)%3B contains Interpro domain(s) IPR010097 Malate dehydrogenase%2C NAD-dependent%2C eukaryotes and gamma proteobacteria
	Solyc01g106790	8.52739	30.8273	1.6317	up	Tubulin alpha-6 chain (AHRD V1 **-- B6SR73_MAIZE)
	Solyc01g107180	9.33863	20.4432	1.00452	up	Phototropic-responsive NPH3 family protein (AHRD V1 **-- D7M5U6_ARALY)%3B contains Interpro domain(s) IPR004249 NPH3
	Solyc01g107370	0.840667	7.32453	1.76597	up	Gibberellin-regulated family protein (AHRD V1 **-- D7L2S3_ARALY)%3B contains Interpro domain(s) IPR003854 Gibberellin regulated protein
	Solyc01g107460	0.0994425	22.5147	5.68923	up	Unknown Protein (AHRD V1)
	Solyc01g107520	0.062347	1.85917	2.14175	up	PBSP domain-containing protein (AHRD V1 **-- C9S7G7_VERA1)%3B contains Interpro domain(s) IPR007541 Plant Basic Secretory Protein
	Solyc01g107900	3.26433	15.0171	1.94097	up	Acyltransferase WS/DGAT/MGAT family protein (AHRD V1 **-- A7NLM3_ROSCS)%3B contains Interpro domain(s) IPR009721 Protein of unknown function DUF1298
	Solyc01g108210	1.43517	5.95358	1.53916	up	Cytochrome P450
	Solyc01g108240	0.200159	2.8296	2.17973	up	Ethylene responsive transcription factor 2b (AHRD V1 *-*- C0J9I6_9ROSA)%3B contains Interpro domain(s) IPR001471 Pathogenesis-related transcriptional factor and ERF%2C DNA-binding
	Solyc01g108630	51.6865	134.158	1.35633	up	Nitrite reductase (AHRD V1 ***- Q76KB0_TOBAC)%3B contains Interpro domain(s) IPR006067 Nitrite and sulphite reductase 4Fe-4S region
	Solyc01g109040	1.84381	9.81821	1.79725	up	Plastoquinol-plastocyanin reductase (AHRD V1 **-* B6SRD7_MAIZE)%3B contains Interpro domain(s) IPR012595 PetM of cytochrome b6/f complex subunit 7
	Solyc01g109120	0.358445	2.19256	1.65667	up	WD-40 repeat family protein (AHRD V1 **-- Q1EPE0_MUSAC)%3B contains Interpro domain(s) IPR020472 G-protein beta WD-40 repeat%2C region
	Solyc01g109180	2.63395	9.75254	1.63469	up	Long-chain-fatty-acid-CoA ligase (AHRD V1 ***- B2WS80_ARAHA)%3B contains Interpro domain(s) IPR000873 AMP-dependent synthetase and ligase
	Solyc01g109550	1.79251	5.99734	1.15611	up	Mitochondrial transcription termination factor (Fragment) (AHRD V1 *--- C6FB12_PSEMZ)%3B contains Interpro domain(s) IPR003690 Mitochodrial transcription termination factor-related
	Solyc01g109690	0.828288	7.31831	1.30611	up	Myb family transcription factor (Fragment) (AHRD V1 **** D7KSM0_ARALY)%3B contains Interpro domain(s) IPR017884 SANT%2C eukarya
	Solyc01g110160	4.22088	15.3561	1.55507	up	Chromosome 11 contig 1 DNA sequence (AHRD V1 ***- Q00YQ5_OSTTA)
	Solyc01g110360	59.9256	980.381	4.0207	up	Fructose-bisphosphate aldolase (AHRD V1 ***- B0FPD8_SOLTU)%3B contains Interpro domain(s) IPR000741 Fructose-bisphosphate aldolase%2C class-I
	Solyc01g110370	7.32768	70.2231	3.07498	up	Zinc finger protein CONSTANS-LIKE 3 (AHRD V1 *--- COL3_ARATH)%3B contains Interpro domain(s) IPR000315 Zinc finger%2C B-box
	Solyc01g110580	4.07304	17.3802	1.60148	up	Auxin-induced SAUR-like protein (AHRD V1 **-- Q8S349_CAPAN)%3B contains Interpro domain(s) IPR003676 Auxin responsive SAUR protein
	Solyc01g111630	69.5214	350.977	2.32521	up	Glyoxylate/hydroxypyruvate reductase B (AHRD V1 **** GHRB_YERPS)%3B contains Interpro domain(s) IPR006140 D-isomer specific 2-hydroxyacid dehydrogenase%2C NAD-binding
	Solyc01g111980	10.6584	25.0451	1.10547	up	Lysine/histidine transporter (AHRD V1 **** B9HR02_POPTR)%3B contains Interpro domain(s) IPR013057 Amino acid transporter%2C transmembrane
	Solyc01g112060	25.8572	89.9097	1.71836	up	NmrA family protein (AHRD V1 **-- B2J8Q2_NOSP7)%3B contains Interpro domain(s) IPR016040 NAD(P)-binding domain
	Solyc01g112120	0.148505	1.04969	1.09338	up	Dimethylaniline monooxygenase 5 (AHRD V1 **** B5X0U9_SALSA)
	Solyc01g112190	2.11461	8.92708	1.78464	up	Nodule inception protein (Fragment) (AHRD V1 ***- A9DMJ4_MEDTR)%3B contains Interpro domain(s) IPR003035 Plant regulator RWP-RK
	Solyc02g005180	7.60219	37.2822	2.09662	up	Sugar transporter family protein (AHRD V1 **** D7KIW2_ARALY)%3B contains Interpro domain(s) IPR016196 Major facilitator superfamily%2C general substrate transporter
	Solyc02g014460	9.25004	21.1411	1.03205	up	WD repeat-containing protein (AHRD V1 ***- C5JDC9_AJEDS)%3B contains Interpro domain(s) IPR017986 WD40 repeat%2C region
	Solyc02g014830	0.909135	3.33498	1.2318	up	Serine carboxypeptidase (AHRD V1 **** A6XH04_ARATH)%3B contains Interpro domain(s) IPR001563 Peptidase S10%2C serine carboxypeptidase
	Solyc02g020940	65.3797	244.264	1.88369	up	Glyceraldehyde-3-phosphate dehydrogenase (AHRD V1 **** D7UNZ5_BRARC)%3B contains Interpro domain(s) IPR000173 Glyceraldehyde 3-phosphate dehydrogenase
	Solyc02g031920	0.080313	7.53953	3.85978	up	Pathogen-related protein related (AHRD V1 ***- Q2HSD5_MEDTR)
	Solyc02g036350	1.49128	44.6342	4.44214	up	1-aminocyclopropane-1-carboxylate oxidase (AHRD V1 ***- A4ZYQ6_SOLLC)%3B contains Interpro domain(s) IPR005123 Oxoglutarate and iron-dependent oxygenase
	Solyc02g036370	8.98158	27.1304	1.45468	up	MYB transcription factor (Fragment) (AHRD V1 **-* A1DR85_CATRO)%3B contains Interpro domain(s) IPR006447 Myb-like DNA-binding region%2C SHAQKYF class
	Solyc02g037550	0.162269	1.25451	1.09203	up	Auxin efflux carrier family protein (AHRD V1 **** D7KJ74_ARALY)%3B contains Interpro domain(s) IPR004776 Auxin efflux carrier
	Solyc02g062340	48.2355	585.964	3.57788	up	Fructose-bisphosphate aldolase (AHRD V1 ***- Q9SXX4_NICPA)%3B contains Interpro domain(s) IPR000741 Fructose-bisphosphate aldolase%2C class-I
	Solyc02g062610	9.5283	40.7128	1.94045	up	Hydrolase alpha/beta fold family protein (AHRD V1 ***- D7MBG9_ARALY)%3B contains Interpro domain(s) IPR000073 Alpha/beta hydrolase fold-1
	Solyc02g063000	0.447578	33.3171	5.43933	up	Glucosyltransferase (AHRD V1 **** A7M6J8_9ERIC)%3B contains Interpro domain(s) IPR002213 UDP-glucuronosyl/UDP-glucosyltransferase
	Solyc02g063030	32.4045	68.2942	1.0048	up	LuxR family transcriptional regulator (Fragment) (AHRD V1 *-*- D9ZBL3_9CARY)
	Solyc02g063150	571.178	2687.21	2.26442	up	Ribulose bisphosphate carboxylase small chain (AHRD V1 ***- Q84QE5_TOBAC)%3B contains Interpro domain(s) IPR000894 Ribulose bisphosphate carboxylase%2C small chain
	Solyc02g064720	7.3456	17.5037	1.09162	up	Phototropic-responsive NPH3 family protein (AHRD V1 **-- D7MMM6_ARALY)%3B contains Interpro domain(s) IPR004249 NPH3
	Solyc02g065050	0.799394	3.09007	1.18515	up	Aspartic proteinase nepenthesin I (AHRD V1 **-- A9ZMF9_NEPAL)%3B contains Interpro domain(s) IPR001461 Peptidase A1
	Solyc02g065070	7.11025	16.7578	1.0735	up	Calcium-dependent protein kinase-like (AHRD V1 **** Q9LET1_ARATH)%3B contains Interpro domain(s) IPR002290 Serine/threonine protein kinase
	Solyc02g065110	5.08415	12.528	1.0932	up	Protein serine/threonine kinase (AHRD V1 *-*- D3BP85_POLPA)%3B contains Interpro domain(s) IPR002290 Serine/threonine protein kinase
	Solyc02g065400	352.976	719.495	1.0581	up	Oxygen-evolving enhancer protein 1 of photosystem II (AHRD V1 ***- A8J0E4_CHLRE)%3B contains Interpro domain(s) IPR002628 Photosystem II manganese-stabilizing protein PsbO
	Solyc02g066920	14.4846	42.5003	1.28318	up	Genomic DNA chromosome 5 TAC clone K3 (AHRD V1 ***- Q9FL87_ARATH)
	Solyc02g067050	18.0513	41.0295	1.03855	up	Uncharacterized ACR COG1678 family protein (AHRD V1 **-- B6SSQ6_MAIZE)%3B contains Interpro domain(s) IPR003774 Protein of unknown function DUF179
	Solyc02g067120	34.1855	74.546	1.03375	up	Genomic DNA chromosome 5 P1 clone MUL8 (AHRD V1 ***- Q9FLY2_ARATH)%3B contains Interpro domain(s) IPR018971 Protein of unknown function DUF1997
	Solyc02g067230	1.43532	22.9246	3.5923	up	Dof zinc finger protein (AHRD V1 ***- C4B6D7_IPOBA)%3B contains Interpro domain(s) IPR003851 Zinc finger%2C Dof-type
	Solyc02g067340	2.71584	11.8655	1.74487	up	MYB transcription factor (AHRD V1 **-* Q9SN78_ARATH)%3B contains Interpro domain(s) IPR015495 Myb transcription factor
	Solyc02g067700	3.81933	13.5426	1.27931	up	RING finger protein (AHRD V1 *-*- C6EUD3_SOYBN)%3B contains Interpro domain(s) IPR018957 Zinc finger%2C C3HC4 RING-type
	Solyc02g068680	0.558019	2.50626	1.27986	up	CHP-rich zinc finger protein-like (AHRD V1 **-- Q9FK70_ARATH)%3B contains Interpro domain(s) IPR011424 C1-like
	Solyc02g068710	6.39003	18.8196	1.20794	up	ParB domain protein nuclease (AHRD V1 **-- B8HYI6_CYAP4)%3B contains Interpro domain(s) IPR016692 Sulfiredoxin
	Solyc02g069450	35.6061	104.641	1.52296	up	Photosystem I reaction center subunit III (AHRD V1 ***- Q9XQB4_PHAAU)%3B contains Interpro domain(s) IPR003666 Photosystem I reaction centre protein PsaF%2C subunit III
	Solyc02g069510	21.9087	64.9764	1.37981	up	Light-dependent short hypocotyls 1 (AHRD V1 ***- D7M6V0_ARALY)%3B contains Interpro domain(s) IPR006936 Protein of unknown function DUF640
	Solyc02g069860	15.5927	65.0194	1.94066	up	Nuclear transcription factor Y subunit A-7 (AHRD V1 ***- B6TY54_MAIZE)%3B contains Interpro domain(s) IPR001289 CCAAT-binding transcription factor%2C subunit B
	Solyc02g069930	1.23531	4.50819	1.15192	up	Lipase-like protein (AHRD V1 **-- Q9M3D1_ARATH)%3B contains Interpro domain(s) IPR000073 Alpha/beta hydrolase fold-1
	Solyc02g070490	4.67115	17.2097	1.61769	up	Alpha/beta hydrolase fold (AHRD V1 ***- B6SU76_MAIZE)%3B contains Interpro domain(s) IPR000073 Alpha/beta hydrolase fold-1
	Solyc02g070910	3.49475	11.2624	1.47956	up	Receptor like kinase%2C RLK
	Solyc02g070920	2.72885	12.0553	1.36935	up	Unknown Protein (AHRD V1)
	Solyc02g070940	542.876	5611.5	3.39967	up	Chlorophyll a/b binding protein (AHRD V1 **** Q41422_SOLTU)%3B contains Interpro domain(s) IPR001344 Chlorophyll A-B binding protein
	Solyc02g070950	118.758	1019.38	3.08706	up	Chlorophyll a/b binding protein (AHRD V1 **** Q41422_SOLTU)%3B contains Interpro domain(s) IPR001344 Chlorophyll A-B binding protein
	Solyc02g070970	40.706	1145.41	4.74718	up	Chlorophyll a/b binding protein (AHRD V1 **** Q41422_SOLTU)%3B contains Interpro domain(s) IPR001344 Chlorophyll A-B binding protein
	Solyc02g070980	34.9555	1002.33	4.76377	up	Chlorophyll a/b binding protein (AHRD V1 **** Q41422_SOLTU)%3B contains Interpro domain(s) IPR001344 Chlorophyll A-B binding protein
	Solyc02g070990	13.0518	627.115	5.41791	up	Chlorophyll a/b binding protein (AHRD V1 **** Q41422_SOLTU)%3B contains Interpro domain(s) IPR001344 Chlorophyll A-B binding protein
	Solyc02g071000	46.0689	709.679	3.88412	up	Chlorophyll a/b binding protein (AHRD V1 **** Q41425_SOLTU)%3B contains Interpro domain(s) IPR001344 Chlorophyll A-B binding protein
	Solyc02g071010	193.709	2109.84	3.44941	up	Chlorophyll a/b binding protein (AHRD V1 **** Q41422_SOLTU)%3B contains Interpro domain(s) IPR001344 Chlorophyll A-B binding protein
	Solyc02g071020	0.623901	3.64216	1.64095	up	Unknown Protein (AHRD V1)
	Solyc02g071380	0.0366721	3.07814	3.69475	up	1-aminocyclopropane-1-carboxylate oxidase 3 (AHRD V1 **-- ACCO3_CUCME)%3B contains Interpro domain(s) IPR005123 Oxoglutarate and iron-dependent oxygenase
	Solyc02g071580	1.56121	7.26	1.8617	up	Subtilisin-like protease (AHRD V1 ***- Q9FK77_ARATH)%3B contains Interpro domain(s) IPR015500 Peptidase S8%2C subtilisin-related
	Solyc02g072160	11.6875	49.813	1.98251	up	NADH ubiquinone oxidoreductase complex I intermediate-associated protein 30 (AHRD V1 **-- B2IZH1_NOSP7)%3B contains Interpro domain(s) IPR013857 NADH:ubiquinone oxidoreductase intermediate-associated protein 30
	Solyc02g072260	5.83709	28.6142	2.01667	up	H2B histone-fold-like protein (Fragment) (AHRD V1 ***- A7VMP7_TOBAC)%3B contains Interpro domain(s) IPR011112 Rho termination factor%2C N-terminal
	Solyc02g072540	0.134064	23.4534	5.89221	up	CBL-interacting protein kinase 16 (AHRD V1 **** C4P7W5_VITVI)%3B contains Interpro domain(s) IPR002290 Serine/threonine protein kinase
	Solyc02g073580	3.28115	22.6057	2.30377	up	BZIP transcription factor (AHRD V1 **-- Q8W5R8_ORYSA)
	Solyc02g075620	0.259535	5.63723	2.93496	up	Pectinesterase (AHRD V1 **** B9SZT7_RICCO)%3B contains Interpro domain(s) IPR000070 Pectinesterase%2C catalytic
	Solyc02g076670	0.0405035	0.849935	1.597	up	Myb-like DNA-binding domain SHAQKYF class family protein expressed (AHRD V1 *--- Q2QYV2_ORYSJ)%3B contains Interpro domain(s) IPR006447 Myb-like DNA-binding region%2C SHAQKYF class
	Solyc02g077050	1.12966	4.41128	1.32733	up	Cathepsin B-like cysteine proteinase (AHRD V1 **-* CYSP_SCHMA)%3B contains Interpro domain(s) IPR013128 Peptidase C1A%2C papain
	Solyc02g077120	3.5777	15.4179	1.65556	up	GDSL esterase/lipase At1g28610 (AHRD V1 ***- GDL10_ARATH)%3B contains Interpro domain(s) IPR001087 Lipase%2C GDSL
	Solyc02g077130	2.12185	10.7798	1.60376	up	GDSL esterase/lipase At1g28580 (AHRD V1 **** GDL7_ARATH)%3B contains Interpro domain(s) IPR001087 Lipase%2C GDSL
	Solyc02g077140	1.97715	14.3434	2.43002	up	Lipase (Fragment) (AHRD V1 ***- Q9ZTW1_DIACA)%3B contains Interpro domain(s) IPR002921 Lipase%2C class 3
	Solyc02g077370	0.106092	2.22627	1.597	up	Ethylene-responsive transcription factor 2 (AHRD V1 ***- B6SSU7_MAIZE)%3B contains Interpro domain(s) IPR001471 Pathogenesis-related transcriptional factor and ERF%2C DNA-binding
	Solyc02g077920	0.737991	8.15061	2.64554	up	Squamosa promoter binding-like protein (AHRD V1 ***- Q0PY35_SOLLC)%3B contains Interpro domain(s) IPR004333 Transcription factor%2C SBP-box
	Solyc02g078140	18.7494	41.8464	1.0789	up	Protein kinase (AHRD V1 ***- Q39886_SOYBN)%3B contains Interpro domain(s) IPR002290 Serine/threonine protein kinase
	Solyc02g078210	57.6837	164.681	1.51484	up	Ubiquitin-conjugating enzyme 22 (AHRD V1 ***- D7L888_ARALY)%3B contains Interpro domain(s) IPR000608 Ubiquitin-conjugating enzyme%2C E2
	Solyc02g078240	7.26146	24.2107	1.50036	up	2%2C3-bisphosphoglycerate-dependent phosphoglycerate mutase (AHRD V1 ***- GPMA_CYTH3)%3B contains Interpro domain(s) IPR013078 Phosphoglycerate mutase
	Solyc02g078400	1.55864	31.8185	3.98875	up	Allantoinase (AHRD V1 **** Q6S4R9_ROBPS)%3B contains Interpro domain(s) IPR017593 Allantoinase
	Solyc02g079360	10.4636	29.2596	1.29444	up	Octicosapeptide/Phox/Bem1p domain-containing protein (AHRD V1 *--- D7L8F8_ARALY)%3B contains Interpro domain(s) IPR000270 Octicosapeptide/Phox/Bem1p
	Solyc02g079370	4.27956	11.9016	1.11178	up	Cyclin-D6-1 (AHRD V1 **** CCD61_ORYSJ)%3B contains Interpro domain(s) IPR015451 Cyclin D
	Solyc02g079490	0.0293962	4.38293	4.53845	up	Hydroxycinnamoyl-CoA shikimate/quinate hydroxycinnamoyl transferase (AHRD V1 **-* D1GJ94_COFAR)%3B contains Interpro domain(s) IPR003480 Transferase
	Solyc02g079640	1.23272	3.69165	1.11179	up	Serine/threonine-protein kinase receptor (AHRD V1 **** B6U2B7_MAIZE)%3B contains Interpro domain(s) IPR000858 S-locus glycoprotein
	Solyc02g079950	388.716	885.241	1.21074	up	Oxygen-evolving enhancer protein 3 (AHRD V1 ***- Q7Y1T5_PEA)%3B contains Interpro domain(s) IPR008797 Photosystem II oxygen evolving complex protein PsbQ
	Solyc02g080080	0.626734	2.04994	1.02905	up	RLK%2C Receptor like protein%2C putative resistance protein with an antifungal domain
	Solyc02g080220	0.3799	1.81816	1.46902	up	Pectinesterase (AHRD V1 ***- B9RXQ4_RICCO)%3B contains Interpro domain(s) IPR000070 Pectinesterase%2C catalytic
	Solyc02g080260	1.30328	7.57925	2.15608	up	Homeobox leucine-zipper protein (AHRD V1 ***- Q8H962_ZINEL)%3B contains Interpro domain(s) IPR002913 Lipid-binding START
	Solyc02g080330	4.91342	32.0629	2.49317	up	Cytochrome P450
	Solyc02g080540	200.151	419.158	1.07239	up	ATP synthase gamma chain (AHRD V1 ***- B7FIR4_MEDTR)%3B contains Interpro domain(s) IPR000131 ATPase%2C F1 complex%2C gamma subunit
	Solyc02g080600	47.134	113.316	1.03384	up	Unknown Protein (AHRD V1)
	Solyc02g080780	13.6031	35.4168	1.21494	up	Unknown Protein (AHRD V1)
	Solyc02g080810	89.4975	259.763	1.5288	up	Aminomethyltransferase (AHRD V1 ***- C6TF02_SOYBN)%3B contains Interpro domain(s) IPR006223 Glycine cleavage system T protein
	Solyc02g081330	24.9531	66.3187	1.3483	up	Phytoene synthase 2
	Solyc02g081550	0.951394	8.09848	2.61015	up	ATP-dependent Zn protease cell division protein FtsH homolog (AHRD V1 **** B2XTF7_HETA2)%3B contains Interpro domain(s) IPR001315 Caspase Recruitment IPR003960 ATPase%2C AAA-type%2C conserved site IPR005936 Peptidase M41%2C FtsH IPR006025 Peptidase M%2C neutral zinc metallopeptidases%2C zinc-binding site
	Solyc02g082760	60.975	224.436	1.86799	up	Catalase (AHRD V1 **** O24511_TOBAC)%3B contains Interpro domain(s) IPR018028 Catalase related subgroup
	Solyc02g083280	10.5567	24.9137	1.01339	up	Thiosulfate sulfurtransferase/rhodanese-like domain-containing protein 1 (AHRD V1 *--* TSTD1_HUMAN)%3B contains Interpro domain(s) IPR001763 Rhodanese-like
	Solyc02g083810	169.909	497.988	1.56626	up	Ferredoxin--NADP reductase (AHRD V1 ***- D7MN04_ARALY)%3B contains Interpro domain(s) IPR012146 Ferredoxin--NADP reductase
	Solyc02g084390	9.05201	19.6026	1.0168	up	Kinesin like protein (AHRD V1 *-*- Q0WLK7_ARATH)%3B contains Interpro domain(s) IPR001752 Kinesin%2C motor region
	Solyc02g084400	10.322	23.4514	1.05325	up	Uncharacterized aarF domain-containing protein kinase 2 (AHRD V1 **-- ADCK2_HUMAN)%3B contains Interpro domain(s) IPR004147 ABC-1
	Solyc02g084420	0.347212	14.4441	3.89845	up	Zinc finger protein CONSTANS-LIKE 2 (AHRD V1 **-- COL2_ARATH)%3B contains Interpro domain(s) IPR000315 Zinc finger%2C B-box
	Solyc02g084430	0.985869	25.4785	3.54701	up	COL domain class transcription factor (AHRD V1 ***- D9ZIX1_MALDO)
	Solyc02g084440	186.248	1243.86	2.75702	up	Fructose-bisphosphate aldolase (AHRD V1 ***- Q9SXX4_NICPA)%3B contains Interpro domain(s) IPR000741 Fructose-bisphosphate aldolase%2C class-I
	Solyc02g084580	0	2.87121	1.51201	up	Unknown Protein (AHRD V1)
	Solyc02g084930	0.1197	2.80927	2.81219	up	Cytochrome P450
	Solyc02g084980	0	0.75451	1.597	up	Galactinol synthase (AHRD V1 ***- C7G304_SOLLC)%3B contains Interpro domain(s) IPR002495 Glycosyl transferase%2C family 8
	Solyc02g084990	48.0081	228.739	2.22809	up	Mannan endo-1 4-beta-mannosidase (AHRD V1 ***- A8FDC6_BACP2)%3B contains Interpro domain(s) IPR001547 Glycoside hydrolase%2C family 5
	Solyc02g085770	1.38522	9.85924	1.45028	up	ABA induced plasma membrane protein PM 19 (AHRD V1 ***- P93615_WHEAT)%3B contains Interpro domain(s) IPR008390 AWPM-19-like
	Solyc02g085950	134.071	1662.64	3.62665	up	Ribulose bisphosphate carboxylase small chain (AHRD V1 ***- A9YTZ7_SOLTU)%3B contains Interpro domain(s) IPR000894 Ribulose bisphosphate carboxylase%2C small chain
	Solyc02g086350	4.21745	14.2861	1.52849	up	Protein PLASTID MOVEMENT IMPAIRED 2 (AHRD V1 ***- PMI2_ARATH)%3B contains Interpro domain(s) IPR008545 Protein of unknown function DUF827%2C plant
	Solyc02g086460	44.9533	94.3252	1.09664	up	Unknown Protein (AHRD V1)
	Solyc02g086650	15.6245	106.487	2.68355	up	Glucose-6-phosphate/phosphate translocator 2 (AHRD V1 **** B6TIJ4_MAIZE)%3B contains Interpro domain(s) IPR004696 Tpt phosphate/phosphoenolpyruvate translocator
	Solyc02g086670	18.8333	66.2777	1.7312	up	Glycogen synthase kinase (AHRD V1 **** C7AE95_SOYBN)%3B contains Interpro domain(s) IPR002290 Serine/threonine protein kinase
	Solyc02g086740	154.223	327.057	1.05205	up	50S ribosomal protein L12-C (AHRD V1 ***- Q8LBJ7_ARATH)%3B contains Interpro domain(s) IPR015608 Ribosomal protein L12%2C chloroplast
	Solyc02g086820	2.15573	228.056	6.36839	up	Carbonic anhydrase (AHRD V1 ***- Q5NE20_SOLLC)%3B contains Interpro domain(s) IPR015892 Carbonic anhydrase%2C prokaryotic-like%2C conserved site
	Solyc02g087110	0	0.463638	1.42181	up	Alpha-dioxygenase (AHRD V1 **-- Q5GQ66_PEA)%3B contains Interpro domain(s) IPR002007 Haem peroxidase%2C animal
	Solyc02g087150	34.8828	77.3636	1.05254	up	Heavy-metal-associated domain-containing protein (AHRD V1 *-*- D7M6P1_ARALY)%3B contains Interpro domain(s) IPR006121 Heavy metal transport/detoxification protein
	Solyc02g087350	4.63627	11.6891	1.00054	up	Glycosyltransferase (AHRD V1 ***- B9N4D7_POPTR)%3B contains Interpro domain(s) IPR002495 Glycosyl transferase%2C family 8
	Solyc02g087960	0.760222	2.86457	1.07372	up	MYB transcription factor (AHRD V1 **** Q9SN78_ARATH)%3B contains Interpro domain(s) IPR015495 Myb transcription factor
	Solyc02g088190	2.94443	8.83193	1.23777	up	MYB transcription factor (AHRD V1 *-** Q6R098_ARATH)%3B contains Interpro domain(s) IPR015495 Myb transcription factor
	Solyc02g088350	29.796	68.536	1.13301	up	Genomic DNA chromosome 3 P1 clone MXO21 (AHRD V1 ***- Q9LS78_ARATH)
	Solyc02g089020	0.301526	6.32729	2.77866	up	Transcription factor (Fragment) (AHRD V1 *-*- D6MK40_9ASPA)%3B contains Interpro domain(s) IPR005333 Transcription factor%2C TCP
	Solyc02g089120	6.84769	24.1043	1.62535	up	Ch-cobra (AHRD V1 ***- B7S746_CUNLA)%3B contains Interpro domain(s) IPR017391 COBRA-like
	Solyc02g089150	0.271195	2.13406	1.54354	up	MAPprotein kinase-like protein (AHRD V1 **-- Q6YW97_ORYSJ)%3B contains Interpro domain(s) IPR017946 PLC-like phosphodiesterase%2C TIM beta/alpha-barrel domain
	Solyc02g089540	0.896155	42.559	5.01223	up	Tomato CONSTANS-like 1
	Solyc02g089610	14.867	247.34	3.93031	up	S-adenosylmethionine decarboxylase proenzyme (AHRD V1 **** Q7XZQ9_VITVI)%3B contains Interpro domain(s) IPR001985 S-adenosylmethionine decarboxylase
	Solyc02g089770	0.0786589	0.912172	1.24705	up	Dihydroflavonol-4-reductase (AHRD V1 ***- B6TK03_MAIZE)%3B contains Interpro domain(s) IPR016040 NAD(P)-binding domain
	Solyc02g090030	230.276	648.118	1.50937	up	Oxygen-evolving enhancer protein 1 of photosystem II (AHRD V1 ***- A8J0E4_CHLRE)%3B contains Interpro domain(s) IPR002628 Photosystem II manganese-stabilizing protein PsbO
	Solyc02g090100	44.8127	164.665	1.76098	up	Unknown Protein (AHRD V1)
	Solyc02g090250	5.07797	22.0017	1.59025	up	Unknown Protein (AHRD V1)
	Solyc02g090260	14.1861	38.9011	1.34054	up	cDNA clone J20 full insert sequence (AHRD V1 ***- B7ESH6_ORYSJ)
	Solyc02g090350	0.705474	5.08141	2.18254	up	Cytochrome P450
	Solyc02g090540	0.642504	6.68209	2.39441	up	Short-chain dehydrogenase/reductase family protein (AHRD V1 **** D7LTG0_ARALY)%3B contains Interpro domain(s) IPR002347 Glucose/ribitol dehydrogenase
	Solyc02g090580	4.59194	11.7127	1.14321	up	Os03g0859900 protein (Fragment) (AHRD V1 *-*- Q0DLK3_ORYSJ)%3B contains Interpro domain(s) IPR006869 Protein of unknown function DUF547
	Solyc02g090890	19.0369	67.3567	1.76589	up	Zeaxanthin epoxidase%2C chloroplastic
	Solyc02g090960	5.68044	27.5076	1.75745	up	Rapid alkalinization factor 3 (AHRD V1 ***- Q6TF27_SOLCH)%3B contains Interpro domain(s) IPR008801 Rapid ALkalinization Factor
	Solyc02g091560	129.956	512.446	1.99092	up	Serine hydroxymethyltransferase (AHRD V1 **** C6ZJZ0_SOYBN)%3B contains Interpro domain(s) IPR001085 Serine hydroxymethyltransferase
	Solyc02g092110	1.60538	16.2702	2.57589	up	Phytosulfokines 3 (AHRD V1 ***- PSK3_ARATH)%3B contains Interpro domain(s) IPR009438 Phytosulfokine
	Solyc02g092150	3.49081	10.0492	1.23859	up	ACT domain-containing protein (AHRD V1 **-- D7M3X3_ARALY)%3B contains Interpro domain(s) IPR002912 Amino acid-binding ACT
	Solyc02g092210	0.464513	3.33465	1.82967	up	Alpha-6-galactosyltransferase (AHRD V1 **-- Q5TIN2_SOLTU)%3B contains Interpro domain(s) IPR008630 Galactosyl transferase
	Solyc02g092420	0.571562	2.82402	1.54059	up	Os07g0587200 protein (Fragment) (AHRD V1 *--- Q0D523_ORYSJ)%3B contains Interpro domain(s) IPR013069 BTB/POZ
	Solyc02g092490	0.585587	2.23126	1.16294	up	Acetyltransferase-like protein (AHRD V1 ***- Q7EYF5_ORYSJ)%3B contains Interpro domain(s) IPR000182 GCN5-related N-acetyltransferase
	Solyc02g092570	0.0391503	1.47012	2.49319	up	GRAS family transcription factor (AHRD V1 **-* B9GYX5_POPTR)%3B contains Interpro domain(s) IPR005202 GRAS transcription factor
	Solyc02g092700	5.72561	79.1453	3.605	up	Ycf36 protein (AHRD V1 *-*- D4ZSA0_SPIPL)%3B contains Interpro domain(s) IPR009631 Protein of unknown function DUF1230
	Solyc02g093220	12.3801	45.2259	1.70677	up	F-box/LRR-repeat protein 2 (AHRD V1 ***- B6TAC3_MAIZE)%3B contains Interpro domain(s) IPR006553 Leucine-rich repeat%2C cysteine-containing subtype
	Solyc02g093250	2.21984	6.46349	1.02255	up	Caffeoyl-CoA O-methyltransferase (AHRD V1 **** A8IFQ7_SOLLC)%3B contains Interpro domain(s) IPR002935 O-methyltransferase%2C family 3
	Solyc02g093550	6.4689	21.8537	1.49524	up	Methyltransferase type 11 (AHRD V1 ***- C7QSM0_CYAP0)%3B contains Interpro domain(s) IPR013216 Methyltransferase type 11
	Solyc02g093620	6.87017	20.1315	1.3918	up	Pentatricopeptide repeat-containing protein (AHRD V1 ***- D7M6I3_ARALY)%3B contains Interpro domain(s) IPR002885 Pentatricopeptide repeat
	Solyc02g094120	49.0982	101.738	1.01498	up	Sulfite oxidase (AHRD V1 **** A5H1Q7_SOLLC)%3B contains Interpro domain(s) IPR000572 Oxidoreductase%2C molybdopterin binding
	Solyc02g094420	17.7225	54.8386	1.49069	up	Shikimate kinase (AHRD V1 ***- B9N0W2_POPTR)%3B contains Interpro domain(s) IPR000623 Shikimate kinase
	Solyc02g094640	30.1057	63.1217	1.02251	up	Acetyl-coenzyme A synthetase (AHRD V1 ***- Q2RNC6_RHORT)%3B contains Interpro domain(s) IPR011904 Acetate--CoA ligase
	Solyc03g005200	0.0750523	1.82359	1.82577	up	Non-specific lipid-transfer protein (AHRD V1 ***- C6T196_SOYBN)%3B contains Interpro domain(s) IPR013770 Plant lipid transfer protein and hydrophobic protein%2C helical
	Solyc03g005230	95.6689	214.874	1.15876	up	Menaquinone biosynthesis methyltransferase ubiE (AHRD V1 *-** A1BDQ8_CHLPD)%3B contains Interpro domain(s) IPR013216 Methyltransferase type 11
	Solyc03g005320	2.16245	6.69217	1.30207	up	Fatty acid elongase 3-ketoacyl-CoA synthase (AHRD V1 **** Q6DUV5_BRANA)%3B contains Interpro domain(s) IPR012392 Very-long-chain 3-ketoacyl-CoA synthase
	Solyc03g005760	1781.8	3814.86	1.14197	up	Chlorophyll a-b binding protein 3C-like (AHRD V1 **** Q2XTE0_SOLTU)%3B contains Interpro domain(s) IPR001344 Chlorophyll A-B binding protein
	Solyc03g005770	899.879	2773.34	1.65928	up	Chlorophyll a-b binding protein 3C-like (AHRD V1 **** Q2XTE0_SOLTU)%3B contains Interpro domain(s) IPR001344 Chlorophyll A-B binding protein
	Solyc03g005780	163.853	1134.52	2.78869	up	Chlorophyll a-b binding protein 3C-like (AHRD V1 **** Q2XTE0_SOLTU)%3B contains Interpro domain(s) IPR001344 Chlorophyll A-B binding protein
	Solyc03g005790	8.73592	36.7053	1.74951	up	Chlorophyll a/b-binding protein (AHRD V1 ***- Q41234_PINTH)%3B contains Interpro domain(s) IPR001344 Chlorophyll A-B binding protein
	Solyc03g006030	5.50724	12.8344	1.0944	up	Receptor like kinase%2C RLK
	Solyc03g006540	5.07519	16.8156	1.33435	up	Unknown Protein (AHRD V1)
	Solyc03g006620	0.43595	4.20198	2.18631	up	Cotton fiber expressed protein 1 (AHRD V1 ***- O81373_GOSHI)%3B contains Interpro domain(s) IPR008480 Protein of unknown function DUF761%2C plant
	Solyc03g006640	9.81119	35.6583	1.60944	up	F-box family protein (AHRD V1 ***- B9H220_POPTR)%3B contains Interpro domain(s) IPR001810 Cyclin-like F-box
	Solyc03g006780	0.0300647	1.29497	2.70057	up	Serine/threonine kinase receptor (AHRD V1 **** Q7DMS5_BRANA)%3B contains Interpro domain(s) IPR000858 S-locus glycoprotein
	Solyc03g006800	0.840953	6.73363	2.19636	up	TCP family transcription factor (AHRD V1 *-** A6MCZ2_9ORYZ)%3B contains Interpro domain(s) IPR005333 Transcription factor%2C TCP
	Solyc03g006830	0.299193	2.53336	1.49339	up	MADS-box transcription factor 2 (AHRD V1 **** D1MFS7_HEVBR)%3B contains Interpro domain(s) IPR002100 Transcription factor%2C MADS-box
	Solyc03g006880	1.93178	14.2364	2.47135	up	Gibberellin 20-oxidase-1 (AHRD V1 **** Q9ZPP4_SOLLC)%3B contains Interpro domain(s) IPR005123 Oxoglutarate and iron-dependent oxygenase
	Solyc03g007030	13.7651	109.511	2.79313	up	CDGSH iron sulfur domain-containing protein 1 (AHRD V1 ***- B5X1R9_SALSA)%3B contains Interpro domain(s) IPR006622 Iron sulphur domain-containing%2C CDGSH-type%2C subfamily
	Solyc03g007370	3.53818	50.5867	3.57738	up	RNA polymerase sigma factor (AHRD V1 *-** C7QR23_CYAP0)%3B contains Interpro domain(s) IPR013325 RNA polymerase sigma factor%2C region 2
	Solyc03g007410	2.17863	6.59464	1.138	up	BHLH transcription factor (AHRD V1 *-** Q401N4_9LILI)%3B contains Interpro domain(s) IPR011598 Helix-loop-helix DNA-binding
	Solyc03g007720	0.651982	2.76027	1.00225	up	Unknown Protein (AHRD V1)
	Solyc03g025320	21.7265	76.149	1.73125	up	Hydroxycinnamoyl transferase (AHRD V1 **-* D2XJ64_9MAGN)%3B contains Interpro domain(s) IPR003480 Transferase
	Solyc03g025410	13.0898	38.4339	1.40574	up	Dehydrogenase/reductase SDR family member 13 (AHRD V1 ***- DHR13_BOVIN)%3B contains Interpro domain(s) IPR002347 Glucose/ribitol dehydrogenase
	Solyc03g025710	0.329313	62.0894	6.18218	up	GCN5-related N-acetyltransferase (AHRD V1 ***- B2IU63_NOSP7)%3B contains Interpro domain(s) IPR000182 GCN5-related N-acetyltransferase
	Solyc03g025720	0.964975	10.8591	2.99327	up	Long-chain-fatty-acid--CoA ligase (AHRD V1 **** C3JN12_RHOER)%3B contains Interpro domain(s) IPR000873 AMP-dependent synthetase and ligase
	Solyc03g026120	0.42437	3.02044	2.07108	up	Dehydration-responsive family protein (AHRD V1 **-- D7M5L0_ARALY)%3B contains Interpro domain(s) IPR004159 Protein of unknown function DUF248%2C methyltransferase putative
	Solyc03g026270	1.08462	6.35801	1.5909	up	Ethylene-responsive transcription factor 4 (AHRD V1 *-** ERF78_ARATH)%3B contains Interpro domain(s) IPR001471 Pathogenesis-related transcriptional factor and ERF%2C DNA-binding
	Solyc03g026330	5.5194	15.9726	1.161	up	Uncharacterized conserved protein (AHRD V1 *-*- Q7VAI6_PROMA)
	Solyc03g026370	1.53455	11.8637	1.72766	up	Peptidoglycan-binding LysM domain-containing protein (AHRD V1 ***- D7MLA8_ARALY)%3B contains Interpro domain(s) IPR018392 Peptidoglycan-binding lysin domain
	Solyc03g031760	4.92716	13.7417	1.26761	up	Homeobox-leucine zipper protein ATHB-14 (AHRD V1 *-*- ATB14_ARATH)%3B contains Interpro domain(s) IPR002913 Lipid-binding START
	Solyc03g031860	22.7765	99.7359	2.07076	up	Phytoene synthase 1
	Solyc03g033590	1.54683	11.0095	1.45028	up	Auxin-induced SAUR-like protein (AHRD V1 ***- Q8S349_CAPAN)%3B contains Interpro domain(s) IPR003676 Auxin responsive SAUR protein
	Solyc03g034170	21.5446	50.6764	1.12108	up	Uncharacterized conserved membrane protein (AHRD V1 *--- A5GSC9_SYNR3)
	Solyc03g034220	1488.14	5667.8	1.97237	up	Ribulose bisphosphate carboxylase small chain (AHRD V1 ***- A9YTZ7_SOLTU)%3B contains Interpro domain(s) IPR000894 Ribulose bisphosphate carboxylase%2C small chain
	Solyc03g034400	3.98684	10.2125	1.05943	up	Multidrug resistance protein mdtK (AHRD V1 ***- MDTK_EDWI9)%3B contains Interpro domain(s) IPR015521 MATE family transporter related protein
	Solyc03g043880	0.174075	1.42268	1.32578	up	Branched-chain amino acid aminotransferase (AHRD V1 **** Q9SNY9_SOLTU)%3B contains Interpro domain(s) IPR005786 Branched-chain amino acid aminotransferase II
	Solyc03g044480	1.44095	6.71169	1.52533	up	Unknown Protein (AHRD V1)%3B contains Interpro domain(s) IPR015456 Cyclin-dependent kinase inhibitor p27
	Solyc03g044820	0	5.68194	2.91561	up	Methyl jasmonate esterase (AHRD V1 **-* Q56SE1_SOLTU)
	Solyc03g044930	0	8.82878	1.67731	up	Unknown Protein (AHRD V1)
	Solyc03g046440	1.87674	7.74548	1.26472	up	BZIP transcription factor family protein (AHRD V1 ***- D7LP72_ARALY)%3B contains Interpro domain(s) IPR011616 bZIP transcription factor%2C bZIP-1
	Solyc03g071590	10.9445	33.3414	1.46977	up	Malate dehydrogenase (AHRD V1 **** Q5NE17_SOLLC)%3B contains Interpro domain(s) IPR011273 Malate dehydrogenase%2C NADP-dependent%2C plants
	Solyc03g058430	3.31042	15.1755	1.8319	up	Omega-6 fatty acid desaturase (AHRD V1 **** Q461Q1_HEVBR)%3B contains Interpro domain(s) IPR005804 Fatty acid desaturase%2C type 1
	Solyc03g058910	0.52446	2.20832	1.21583	up	Pectate lyase (AHRD V1 **** B6TPL1_MAIZE)%3B contains Interpro domain(s) IPR002022 Pectate lyase/Amb allergen
	Solyc03g059170	25.6086	82.5711	1.53305	up	Unknown Protein (AHRD V1)
	Solyc03g059180	27.6801	86.3176	1.58405	up	Extracellular calcium sensing receptor (AHRD V1 *-*- C7BCU7_LIQFO)%3B contains Interpro domain(s) IPR001763 Rhodanese-like
	Solyc03g059190	0.0939179	2.07452	2.25236	up	(+)-neomenthol dehydrogenase (AHRD V1 **** SDR1_ARATH)%3B contains Interpro domain(s) IPR002347 Glucose/ribitol dehydrogenase
	Solyc03g059260	1.06891	18.8887	3.66139	up	Carboxyl-terminal-processing protease (AHRD V1 ***- B6T6L2_MAIZE)%3B contains Interpro domain(s) IPR004447 Peptidase S41A%2C C-terminal protease
	Solyc03g059480	11.3557	37.6248	1.16789	up	Unknown Protein (AHRD V1)
	Solyc03g060510	1.08245	6.376	1.97134	up	Membrane protein (AHRD V1 **-- D0BK36_9LACT)%3B contains Interpro domain(s) IPR008537 Protein of unknown function DUF819
	Solyc03g062720	3.71414	25.2555	2.47901	up	Galactose mutarotase-like (AHRD V1 **-- A2Q5N9_MEDTR)%3B contains Interpro domain(s) IPR011013 Glycoside hydrolase-type carbohydrate-binding
	Solyc03g063140	0	1.94023	1.67731	up	LOB domain protein (AHRD V1 *-*- Q9AS62_ORYSJ)%3B contains Interpro domain(s) IPR004883 Lateral organ boundaries%2C LOB
	Solyc03g063560	44.1854	106.355	1.27575	up	Glutamate synthase (Ferredoxin) (AHRD V1 ***- B8HTZ7_CYAP4)%3B contains Interpro domain(s) IPR002932 Glutamate synthase%2C central-C
	Solyc03g065250	6.17104	38.3965	2.48658	up	CER1 (AHRD V1 **-- B6TFH3_MAIZE)%3B contains Interpro domain(s) IPR006694 Fatty acid hydroxylase
	Solyc03g013440	0	4.13975	3.87701	up	Amino acid transporter family protein (AHRD V1 **** D7LM67_ARALY)%3B contains Interpro domain(s) IPR013057 Amino acid transporter%2C transmembrane
	Solyc03g013240	4.69363	27.558	2.31084	up	Homology to unknown gene (AHRD V1 ***- Q01H71_OSTTA)
	Solyc03g078780	1.60501	5.68718	1.12269	up	UDP-glucosyltransferase (AHRD V1 **** C0LNQ9_MAIZE)%3B contains Interpro domain(s) IPR002213 UDP-glucuronosyl/UDP-glucosyltransferase
	Solyc03g078790	0.18284	2.52419	1.52367	up	UDP-glucosyltransferase family 1 protein (AHRD V1 **-- C6KI45_CITSI)%3B contains Interpro domain(s) IPR002213 UDP-glucuronosyl/UDP-glucosyltransferase
	Solyc03g080100	33.671	74.4148	1.07768	up	Copper-translocating P-type ATPase (AHRD V1 *--- Q3JHP1_BURP1)%3B contains Interpro domain(s) IPR006121 Heavy metal transport/detoxification protein
	Solyc03g082610	15.1212	40.6103	1.2003	up	Arabidopsis thaliana genomic DNA chromosome 5 P1 clone MOK16 (AHRD V1 *--- Q9LYW2_ARATH)%3B contains Interpro domain(s) IPR007608 Protein of unknown function DUF584
	Solyc03g083960	20.8327	64.6288	1.53707	up	Trehalose 6-phosphate phosphatase (AHRD V1 **** D4QAK5_TOBAC)%3B contains Interpro domain(s) IPR003337 Trehalose-phosphatase
	Solyc03g093140	22.8984	84.8516	1.82881	up	MFS family major facilitator transporter glycerol-3-phosphate cation symporter (AHRD V1 **** C9PNR4_9PAST)%3B contains Interpro domain(s) IPR016196 Major facilitator superfamily%2C general substrate transporter
	Solyc03g093180	0.458319	8.77384	2.74552	up	Peroxisomal membrane protein 11-4 (AHRD V1 ***- PX114_ORYSJ)%3B contains Interpro domain(s) IPR008733 Peroxisomal biogenesis factor 11
	Solyc03g096050	0.687021	2.39012	1.02207	up	1-aminocyclopropane-1-carboxylate oxidase 1 (AHRD V1 **-* ACCO1_SOLLC)%3B contains Interpro domain(s) IPR005123 Oxoglutarate and iron-dependent oxygenase
	Solyc03g096660	0	3.29277	2.49319	up	Dehydrogenase/reductase SDR family member 4 (AHRD V1 **-* DHRS4_RAT)%3B contains Interpro domain(s) IPR002347 Glucose/ribitol dehydrogenase
	Solyc03g096760	15.2097	165.797	3.16624	up	Unknown Protein (AHRD V1)
	Solyc03g096850	81.8773	170.53	1.02834	up	Genomic DNA chromosome 5 P1 clone MKP11 (AHRD V1 **-- Q9FFJ2_ARATH)%3B contains Interpro domain(s) IPR001478 PDZ/DHR/GLGF
	Solyc03g096900	11.0353	23.997	1.02708	up	GTP pyrophosphokinase (AHRD V1 *--- A4AJW6_9ACTN)%3B contains Interpro domain(s) IPR007685 RelA/SpoT
	Solyc03g097030	3.29165	12.941	1.71755	up	4-coumarate CoA ligase (AHRD V1 **** B6F2H0_IPOBA)%3B contains Interpro domain(s) IPR000873 AMP-dependent synthetase and ligase
	Solyc03g097170	6.42936	19.3996	1.3463	up	Cinnamoyl-CoA reductase-like protein (AHRD V1 ***- Q9M0B3_ARATH)%3B contains Interpro domain(s) IPR016040 NAD(P)-binding domain
	Solyc03g097370	11.4016	65.7483	2.462	up	DNA helicase-like (AHRD V1 **** Q9FGC2_ARATH)%3B contains Interpro domain(s) IPR003593 ATPase%2C AAA+ type%2C core
	Solyc03g097380	39.2188	82.8406	1.02304	up	Heavy metal-associated domain containing protein expressed (AHRD V1 *--- Q7XG81_ORYSJ)%3B contains Interpro domain(s) IPR006121 Heavy metal transport/detoxification protein
	Solyc03g097580	0.0834319	1.29003	1.70147	up	MtN3-like protein (AHRD V1 **-- Q9LUE3_ARATH)%3B contains Interpro domain(s) IPR018179 RAG1-activating protein 1 homologue
	Solyc03g097610	0.505049	5.83147	2.46017	up	MtN3-like protein (AHRD V1 **-- Q9LUE3_ARATH)%3B contains Interpro domain(s) IPR018179 RAG1-activating protein 1 homologue
	Solyc03g097870	0.681235	18.7154	4.01865	up	MtN3-like protein (AHRD V1 **-- Q9LUE3_ARATH)%3B contains Interpro domain(s) IPR018179 RAG1-activating protein 1 homologue
	Solyc03g097950	50.893	146.274	1.44884	up	50S ribosomal protein L29 (AHRD V1 ***- B6TS58_MAIZE)%3B contains Interpro domain(s) IPR001854 Ribosomal protein L29
	Solyc03g098020	8.68276	34.3106	1.83547	up	Hydrolase alpha/beta fold family protein (AHRD V1 **-- D7KRI7_ARALY)%3B contains Interpro domain(s) IPR000073 Alpha/beta hydrolase fold-1
	Solyc03g098200	1.10153	4.52976	1.56384	up	Homeobox-leucine zipper protein PROTODERMAL FACTOR 2 (AHRD V1 **** PDF2_ARATH)%3B contains Interpro domain(s) IPR002913 Lipid-binding START
	Solyc03g098320	0.713235	53.6634	5.63069	up	MYB transcription factor (Fragment) (AHRD V1 *--* A1DR85_CATRO)%3B contains Interpro domain(s) IPR006447 Myb-like DNA-binding region%2C SHAQKYF class
	Solyc03g098730	1.25249	5.14893	1.23527	up	Kunitz trypsin inhibitor (AHRD V1 ***- B8Y888_TOBAC)%3B contains Interpro domain(s) IPR011065 Kunitz inhibitor ST1-like
	Solyc03g098780	4.02578	18.5544	1.76102	up	Kunitz-type protease inhibitor (AHRD V1 **** Q3S488_SOLTU)%3B contains Interpro domain(s) IPR002160 Proteinase inhibitor I3%2C Kunitz legume
	Solyc03g019680	6.86422	15.4123	1.00055	up	CBS domain containing protein (AHRD V1 ***- B6U1W0_MAIZE)%3B contains Interpro domain(s) IPR000644 Cystathionine beta-synthase%2C core
	Solyc03g019660	13.0718	31.2131	1.049	up	Thylakoid lumenal 17.9 kDa protein%2C chloroplastic (AHRD V1 ***- TL1Y_ARATH)
	Solyc03g110940	14.3605	31.9016	1.04113	up	Uncharacterized aarF domain-containing protein kinase 1 (AHRD V1 **-- ADCK1_HUMAN)%3B contains Interpro domain(s) IPR004147 ABC-1
	Solyc03g111120	77.9165	358.465	2.17578	up	Malate synthase (AHRD V1 ***- B9RAK0_RICCO)%3B contains Interpro domain(s) IPR001465 Malate synthase
	Solyc03g111130	0.811001	6.88997	2.4708	up	Malate synthase (AHRD V1 **** B9RAK0_RICCO)%3B contains Interpro domain(s) IPR006252 Malate synthase A
	Solyc03g111550	8.76117	22.0838	1.12493	up	GDSL esterase/lipase At3g48460 (AHRD V1 ***- GDL57_ARATH)%3B contains Interpro domain(s) IPR001087 Lipase%2C GDSL
	Solyc03g111610	11.5185	96.6571	2.93098	up	HAD-superfamily hydrolase subfamily IA variant 3 containing protein expressed (AHRD V1 **** Q10I42_ORYSJ)%3B contains Interpro domain(s) IPR005834 Haloacid dehalogenase-like hydrolase
	Solyc03g111700	14.2804	38.3825	1.27903	up	Inactivated Zn-dependent hydrolase of the beta-lactamase fold (AHRD V1 ***- B5ILK8_9CHRO)
	Solyc03g111940	0.687081	4.35505	1.99095	up	Cytochrome P450
	Solyc03g111950	0.030691	0.644028	1.597	up	Cytochrome P450
	Solyc03g112010	5.82999	26.5515	1.98298	up	Cytochrome P450
	Solyc03g112150	64.0377	142.523	1.12549	up	Elongation factor Tu (AHRD V1 **** D7MFK2_ARALY)%3B contains Interpro domain(s) IPR004541 Translation elongation factor EFTu/EF1A%2C bacterial and organelle
	Solyc03g113920	15.9912	38.4299	1.17845	up	Calmodulin-binding protein (AHRD V1 **** D7MMC2_ARALY)%3B contains Interpro domain(s) IPR012416 Calmodulin binding protein-like
	Solyc03g113970	0.31795	2.25324	1.80981	up	Calmodulin binding protein (AHRD V1 **** B6TKI3_MAIZE)%3B contains Interpro domain(s) IPR012416 Calmodulin binding protein-like
	Solyc03g113990	5.79582	26.8725	1.9217	up	Uncharacterized conserved protein (AHRD V1 **-- Q0IAV1_SYNS3)%3B contains Interpro domain(s) IPR007263 Putative thiol-disulphide oxidoreductase DCC
	Solyc03g114340	45.5329	102.62	1.13924	up	1-deoxy-D-xylulose-5-phosphate reductoisomerase (AHRD V1 **** Q947C3_SOLLC)%3B contains Interpro domain(s) IPR003821 1-deoxy-D-xylulose 5-phosphate reductoisomerase
	Solyc03g114350	5.98581	23.4982	1.6663	up	Unknown Protein (AHRD V1)%3B contains Interpro domain(s) IPR012442 Protein of unknown function DUF1645
	Solyc03g114450	47.4434	309.8	2.67518	up	Extracellular calcium sensing receptor (AHRD V1 ***- C7BCU7_LIQFO)%3B contains Interpro domain(s) IPR001763 Rhodanese-like
	Solyc03g114560	0.223208	2.85961	2.02859	up	Strictosidine synthase family protein (AHRD V1 ***- D7LVM7_ARALY)%3B contains Interpro domain(s) IPR004141 Strictosidine synthase
	Solyc03g115020	42.2433	115.626	1.38144	up	Unknown Protein (AHRD V1)%3B contains Interpro domain(s) IPR009500 Protein of unknown function DUF1118
	Solyc03g115220	3.6953	9.37403	1.05789	up	Cytochrome P450
	Solyc03g115540	0.273429	3.06298	2.01752	up	BHLH transcription factor (AHRD V1 *-*- B6TXR4_MAIZE)%3B contains Interpro domain(s) IPR011598 Helix-loop-helix DNA-binding
	Solyc03g115820	94.5457	237.484	1.32011	up	Ribulose-5-phosphate-3-epimerase (AHRD V1 ***- Q8S4X2_PEA)%3B contains Interpro domain(s) IPR000056 Ribulose-phosphate 3-epimerase
	Solyc03g115890	1.9495	11.0624	1.90441	up	Expansin (AHRD V1 ***- Q9FVG9_SOLLC)%3B contains Interpro domain(s) IPR007112 Expansin 45%2C endoglucanase-like IPR007117 Pollen allergen/expansin%2C C-terminal
	Solyc03g115900	171.956	946.751	2.47112	up	Chlorophyll a-b binding protein P4%2C chloroplastic (AHRD V1 ***- CB24_PEA)%3B contains Interpro domain(s) IPR001344 Chlorophyll A-B binding protein
	Solyc03g115940	15.5509	49.214	1.57206	up	Dof zinc finger protein (AHRD V1 ***- C4B6D7_IPOBA)%3B contains Interpro domain(s) IPR003851 Zinc finger%2C Dof-type
	Solyc03g115980	217.924	695.022	1.69102	up	Geranylgeranyl reductase (AHRD V1 ***- Q1ZYL0_OLEEU)%3B contains Interpro domain(s) IPR011774 Geranylgeranyl reductase%2C plants and cyanobacteria
	Solyc03g116100	0.751409	3.12193	1.31585	up	MYB transcription factor (AHRD V1 **-* Q6R036_ARATH)%3B contains Interpro domain(s) IPR015495 Myb transcription factor
	Solyc03g116160	1.10761	9.06912	2.45153	up	Phytochrome kinase substrate 1 (AHRD V1 ***- D7LQB9_ARALY)
	Solyc03g116200	0	8.03079	1.82577	up	Chitin-binding lectin (AHRD V1 ***- B3XYC5_SOLLC)
	Solyc03g116270	0.0422977	2.98976	3.4405	up	Gibberellin 2-beta-dioxygenase 8 (AHRD V1 **** G2OX8_ARATH)%3B contains Interpro domain(s) IPR005123 Oxoglutarate and iron-dependent oxygenase
	Solyc03g116280	1.79944	8.56095	1.60176	up	1-aminocyclopropane-1-carboxylate oxidase (AHRD V1 ***- Q40876_PELHO)%3B contains Interpro domain(s) IPR005123 Oxoglutarate and iron-dependent oxygenase
	Solyc03g116570	5.01438	14.9889	1.24163	up	YuxK (AHRD V1 **-- B4AHQ1_BACPU)%3B contains Interpro domain(s) IPR007263 Putative thiol-disulphide oxidoreductase DCC
	Solyc03g116730	7.34433	184.065	4.47222	up	Stearoyl-CoA 9-desaturase (AHRD V1 **** D7E3I2_NOSA0)%3B contains Interpro domain(s) IPR015876 Fatty acid desaturase%2C type 1%2C core
	Solyc03g116740	22.3201	47.8215	1.00161	up	Genomic DNA chromosome 3 P1 clone MSJ11 (AHRD V1 ***- Q9LVZ7_ARATH)
	Solyc03g116800	10.487	35.8725	1.52296	up	Unknown Protein (AHRD V1)
	Solyc03g116870	22.3079	53.6936	1.18241	up	Glycosyl transferase family 9 (AHRD V1 ***- A0YHY3_LYNSP)
	Solyc03g116890	1.58207	7.42596	1.74452	up	WRKY transcription factor 2 (AHRD V1 **** C0L2R9_SOLLC)%3B contains Interpro domain(s) IPR003657 DNA-binding WRKY
	Solyc03g117050	12.2726	41.675	1.61289	up	Aquaporin (AHRD V1 ***- B3GK86_ARATH)%3B contains Interpro domain(s) IPR012269 Aquaporin
	Solyc03g117590	9.79978	60.8363	2.41021	up	Chaperone protein dnaJ (AHRD V1 *-*- C5UZI2_CLOBO)%3B contains Interpro domain(s) IPR001623 Heat shock protein DnaJ%2C N-terminal
	Solyc03g117790	0.12294	0.923296	1.19079	up	Serine/threonine protein kinase (AHRD V1 *-*- Q16PN5_AEDAE)%3B contains Interpro domain(s) IPR002290 Serine/threonine protein kinase
	Solyc03g117850	11.3216	31.5611	1.33059	up	Ribulose bisphosphate carboxylase/oxygenase activase (AHRD V1 **** B6T416_MAIZE)%3B contains Interpro domain(s) IPR003959 ATPase%2C AAA-type%2C core
	Solyc03g117890	18.5099	63.2939	1.67673	up	Unknown protein DS12 from 2D-PAGE of leaf%2C chloroplastic (AHRD V1 **-- UP12_ORYSJ)
	Solyc03g118130	43.3088	132.851	1.5399	up	Rubredoxin-like protein (AHRD V1 *--- A8JGB1_CHLRE)%3B contains Interpro domain(s) IPR004039 Rubredoxin-type Fe(Cys)4 protein
	Solyc03g118310	0.211967	6.61342	3.62656	up	BHLH transcription factor (AHRD V1 *-** A9YWR2_MEDTR)%3B contains Interpro domain(s) IPR011598 Helix-loop-helix DNA-binding
	Solyc03g118410	74.5166	319.717	2.05329	up	Acyl carrier protein (AHRD V1 ***- Q672Q9_SOLLC)%3B contains Interpro domain(s) IPR003231 Acyl carrier protein (ACP)
	Solyc03g118770	0.116303	2.18363	2.28886	up	WUSCHEL-related homeobox-containing protein 4 (AHRD V1 *-*- C0LAL8_9MAGN)%3B contains Interpro domain(s) IPR001356 Homeobox
	Solyc03g118830	19.2599	47.3095	1.16714	up	Conserved transmembrane protein (AHRD V1 **-- A0PNM5_MYCUA)%3B contains Interpro domain(s) IPR010721 Protein of unknown function DUF1295
	Solyc03g119540	14.0875	54.3697	1.8386	up	CONSTANS-like zinc finger protein (AHRD V1 **-- D0EP06_SOYBN)%3B contains Interpro domain(s) IPR010402 CCT domain
	Solyc03g119550	0	1.1994	1.89468	up	LysM-domain GPI-anchored protein (AHRD V1 ***- Q4VVD8_ORYSJ)%3B contains Interpro domain(s) IPR002482 Peptidoglycan-binding Lysin subgroup
	Solyc03g119700	30.2831	125.069	1.9215	up	ATP-dependent Clp protease adaptor protein ClpS containing protein (AHRD V1 ***- B4FRY9_MAIZE)%3B contains Interpro domain(s) IPR003769 Adaptor protein ClpS%2C core
	Solyc03g119810	12.7772	39.5872	1.33457	up	Unknown Protein (AHRD V1)
	Solyc03g119860	12.9667	35.1474	1.29149	up	Peptidyl-prolyl cis-trans isomerase (AHRD V1 *-*- D8U4U4_VOLCA)%3B contains Interpro domain(s) IPR002130 Peptidyl-prolyl cis-trans isomerase%2C cyclophilin-type
	Solyc03g120020	0	4.96258	5.11173	up	AE family transporter anion exchange (AHRD V1 *--* A4RY02_OSTLU)%3B contains Interpro domain(s) IPR003020 Bicarbonate transporter%2C eukaryotic
	Solyc03g120380	0.315679	2.9635	1.65527	up	Auxin response factor 9 (AHRD V1 *-** ARFI_ARATH)%3B contains Interpro domain(s) IPR003311 AUX/IAA protein
	Solyc03g120430	23.5922	59.4424	1.26082	up	Glycerate kinase (AHRD V1 **** C1DYY5_9CHLO)
	Solyc03g120640	276.133	612.388	1.15354	up	Photosystem I reaction center subunit VI-1%2C chloroplastic (AHRD V1 ***- PSAH1_ARATH)%3B contains Interpro domain(s) IPR004928 Photosystem I reaction centre subunit VI
	Solyc03g121180	24.0247	63.0126	1.3077	up	GDSL esterase/lipase At5g22810 (AHRD V1 ***- GDL78_ARATH)%3B contains Interpro domain(s) IPR001087 Lipase%2C GDSL
	Solyc03g121600	8.4691	103.785	3.46813	up	Choline dehydrogenase (AHRD V1 ***- B0WJG6_CULQU)%3B contains Interpro domain(s) IPR012132 Glucose-methanol-choline oxidoreductase
	Solyc03g121900	26.0214	317.015	3.40206	up	PVR3-like protein (AHRD V1 ***- B6TYX6_MAIZE)%3B contains Interpro domain(s) IPR003612 Plant lipid transfer protein/seed storage/trypsin-alpha amylase inhibitor
	Solyc03g123410	12.6641	282.548	4.2735	up	Oxalate oxidase-like germin 171 (AHRD V1 **** Q9FPQ0_BETVU)%3B contains Interpro domain(s) IPR014710 RmlC-like jelly roll fold
	Solyc04g005090	4.66906	29.0729	2.37166	up	Uncharacterized conserved membrane protein (AHRD V1 **-- A5GTC4_SYNR3)
	Solyc04g005100	7.03104	45.1191	2.4768	up	Myb transcription factor (AHRD V1 *-** A7UMB2_ROSHC)%3B contains Interpro domain(s) IPR006447 Myb-like DNA-binding region%2C SHAQKYF class
	Solyc04g005600	0	3.65916	3.4405	up	MYB transcription factor (AHRD V1 *--- Q6R098_ARATH)%3B contains Interpro domain(s) IPR015495 Myb transcription factor
	Solyc04g005660	0.109938	2.42838	1.67731	up	Transcription factor style2.1 (AHRD V1 **** B6CG45_SOLPN)%3B contains Interpro domain(s) IPR001092 Basic helix-loop-helix dimerisation region bHLH
	Solyc04g007010	0.734486	11.9245	2.85621	up	Major latex-like protein (AHRD V1 **-- B5THI3_PANGI)%3B contains Interpro domain(s) IPR000916 Bet v I allergen
	Solyc04g007200	0.327371	2.22962	1.14742	up	Tol-pal system-associated acyl-CoA thioesterase (AHRD V1 **** C6E6Z6_GEOSM)%3B contains Interpro domain(s) IPR006683 Thioesterase superfamily
	Solyc04g007290	0	0.613218	1.82577	up	Os05g0264200 protein (Fragment) (AHRD V1 *-*- Q0DJL6_ORYSJ)%3B contains Interpro domain(s) IPR006927 Protein of unknown function DUF639
	Solyc04g007530	1.22338	7.94207	2.20899	up	Multidrug resistance protein mdtK (AHRD V1 ***- MDTK_YERE8)%3B contains Interpro domain(s) IPR015521 MATE family transporter related protein
	Solyc04g007580	1.87494	6.67242	1.01151	up	cDNA clone J100026I16 full insert sequence (AHRD V1 **-- B7FA06_ORYSJ)
	Solyc04g007690	2.42878	8.04727	1.4041	up	Auxin efflux carrier (AHRD V1 **** D6RT11_SOLLC)%3B contains Interpro domain(s) IPR014024 Auxin efflux carrier%2C subgroup
	Solyc04g007820	2.66075	8.33932	1.083	up	Major latex-like protein (AHRD V1 **-- Q9AXU0_PRUPE)%3B contains Interpro domain(s) IPR000916 Bet v I allergen
	Solyc04g007880	5.40898	13.6933	1.0859	up	Serine/threonine-protein kinase receptor (AHRD V1 **** B6T9K5_MAIZE)%3B contains Interpro domain(s) IPR002290 Serine/threonine protein kinase
	Solyc04g008210	9.86564	24.5445	1.09199	up	Xyloglucan endotransglucosylase/hydrolase 13 (AHRD V1 **** C0IRH2_ACTDE)%3B contains Interpro domain(s) IPR016455 Xyloglucan endotransglucosylase/hydrolase
	Solyc04g008230	79.8325	185.814	1.20903	up	Polygalacturonase (AHRD V1 ***- B6TYD6_MAIZE)%3B contains Interpro domain(s) IPR012334 Pectin lyase fold
	Solyc04g008370	0.448914	2.30191	1.44075	up	Serine/threonine kinase receptor (AHRD V1 **** Q7DMS5_BRANA)%3B contains Interpro domain(s) IPR001480 Curculin-like (mannose-binding) lectin
	Solyc04g008570	5.96854	24.9889	1.90272	up	Pentatricopeptide repeat-containing protein (AHRD V1 ***- D7M5W2_ARALY)%3B contains Interpro domain(s) IPR002885 Pentatricopeptide repeat
	Solyc04g009020	13.9926	33.2223	1.15581	up	Pre-mRNA-splicing factor clf1 (AHRD V1 **-- B2VSG1_PYRTR)%3B contains Interpro domain(s) IPR011990 Tetratricopeptide-like helical
	Solyc04g009030	309.876	1197.36	1.97871	up	Glyceraldehyde-3-phosphate dehydrogenase (AHRD V1 **** D7UNZ5_BRARC)%3B contains Interpro domain(s) IPR000173 Glyceraldehyde 3-phosphate dehydrogenase
	Solyc04g009050	7.44571	54.3636	2.72734	up	Os01g0498200 protein (Fragment) (AHRD V1 *-*- Q0JMJ0_ORYSJ)
	Solyc04g009130	0.309012	1.21887	1.0303	up	Cc-nbs-lrr%2C resistance protein
	Solyc04g009370	14.9074	34.6129	1.05021	up	Homology to unknown gene (AHRD V1 *-*- Q013I8_OSTTA)
	Solyc04g009420	7.4565	18.8067	1.06587	up	Photosystem II oxygen evolving complex protein PsbP (AHRD V1 ***- Q11A16_TRIEI)%3B contains Interpro domain(s) IPR016123 Mog1/PsbP%2C alpha/beta/alpha sandwich
	Solyc04g010190	34.374	136.17	1.86051	up	Immunophilin-like (AHRD V1 ***- Q67VQ6_ORYSJ)
	Solyc04g015030	16.8234	62.6911	1.77609	up	Metal ion binding protein (AHRD V1 *--* B6SZL4_MAIZE)%3B contains Interpro domain(s) IPR006121 Heavy metal transport/detoxification protein
	Solyc04g015750	28.4098	344.208	3.59799	up	Magnesium chelatase H subunit (AHRD V1 ***- D5KXY0_VITVI)%3B contains Interpro domain(s) IPR011771 Magnesium-chelatase%2C subunit H
	Solyc04g016220	0.202597	17.5088	4.73705	up	UDP-glucose glucosyltransferase (AHRD V1 **** Q33DV3_ANTMA)%3B contains Interpro domain(s) IPR002213 UDP-glucuronosyl/UDP-glucosyltransferase
	Solyc04g016430	0.281614	1.83787	1.58579	up	Cytokinin oxidase/dehydrogenase 1 (AHRD V1 **** C0LPA6_SOLTU)%3B contains Interpro domain(s) IPR015345 Cytokinin dehydrogenase 1%2C FAD and cytokinin binding
	Solyc04g040190	19.6913	77.1778	1.88096	up	Lycopene beta-cyclase 1
	Solyc04g040160	6.4326	79.2539	3.47428	up	Pheophorbide a oxygenase (AHRD V1 **-* B6ST74_MAIZE)%3B contains Interpro domain(s) IPR013626 Pheophorbide a oxygenase
	Solyc04g028470	0.107084	1.2418	1.24705	up	GDSL esterase/lipase 2 (AHRD V1 ***- GLIP2_ARATH)%3B contains Interpro domain(s) IPR001087 Lipase%2C GDSL
	Solyc04g049340	1.19099	4.01025	1.2234	up	Tyrosine-specific transport protein (AHRD V1 *-*- D6YUH8_WADCW)%3B contains Interpro domain(s) IPR018227 Tryptophan/tyrosine permease
	Solyc04g049380	11.038	27.7213	1.21925	up	Uncharacterized aarF domain-containing protein kinase 1 (AHRD V1 *--- ADCK1_XENLA)%3B contains Interpro domain(s) IPR004147 ABC-1
	Solyc04g049390	18.0648	45.811	1.21954	up	Possible protein kinase ABC1 family (AHRD V1 *--- A2BTU5_PROMS)
	Solyc04g050050	4.45898	15.3635	1.53146	up	Calmodulin-binding protein (AHRD V1 **-* C5HYF8_BRARP)%3B contains Interpro domain(s) IPR000048 IQ calmodulin-binding region
	Solyc04g050470	12.5882	33.7886	1.27178	up	Genomic DNA chromosome 5 P1 clone MNJ8 (AHRD V1 *-*- Q9FHS9_ARATH)
	Solyc04g050490	3.83444	10.9927	1.25704	up	Carboxyl-terminal proteinase (AHRD V1 ***- B6SL47_MAIZE)%3B contains Interpro domain(s) IPR004314 Protein of unknown function DUF239%2C plant
	Solyc04g050570	1.011	6.46022	2.07083	up	GDSL esterase/lipase At5g33370 (AHRD V1 ***- GDL79_ARATH)%3B contains Interpro domain(s) IPR001087 Lipase%2C GDSL
	Solyc04g050730	9.97283	64.0208	2.53792	up	GDSL esterase/lipase At5g33370 (AHRD V1 ***- GDL79_ARATH)%3B contains Interpro domain(s) IPR001087 Lipase%2C GDSL
	Solyc04g050820	0.115737	2.17301	2.00284	up	Inositol-3-phosphate synthase (AHRD V1 ***- B6T9P4_MAIZE)%3B contains Interpro domain(s) IPR002587 Myo-inositol-1-phosphate synthase
	Solyc04g050950	0	4.62972	2.7387	up	Major latex-like protein (AHRD V1 **-- B5THI3_PANGI)%3B contains Interpro domain(s) IPR000916 Bet v I allergen
	Solyc04g051680	0.361408	3.79194	1.82841	up	Ras-related protein Rab-7 (AHRD V1 ***- C1BJT6_OSMMO)%3B contains Interpro domain(s) IPR003579 Ras small GTPase%2C Rab type
	Solyc04g051800	15.5791	174.36	3.42895	up	ABC transporter ATP-binding protein (AHRD V1 ***- D4ZPJ5_SPIPL)%3B contains Interpro domain(s) IPR003439 ABC transporter-like
	Solyc04g052960	0	2.80269	1.82577	up	Auxin-responsive protein (AHRD V1 ***- A8IXW9_BRACM)%3B contains Interpro domain(s) IPR003676 Auxin responsive SAUR protein
	Solyc04g053020	0.115349	2.29311	1.51201	up	Auxin-responsive protein (AHRD V1 ***- A8IXW9_BRACM)%3B contains Interpro domain(s) IPR003676 Auxin responsive SAUR protein
	Solyc04g053130	15.9662	50.1829	1.48797	up	LHC-related protein (AHRD V1 **-- D8SUY7_SELML)
	Solyc04g054190	16.3744	139.004	3.025	up	ABC-1 domain protein (AHRD V1 **-- D7E596_NOSA0)%3B contains Interpro domain(s) IPR004147 ABC-1
	Solyc04g054740	55.7007	448.883	3.00107	up	Inositol-3-phosphate synthase (AHRD V1 ***- C4PW06_ARATH)%3B contains Interpro domain(s) IPR002587 Myo-inositol-1-phosphate synthase
	Solyc04g057980	8.94665	28.8628	1.44461	up	NAD(P)H-quinone oxidoreductase subunit M (AHRD V1 *-*- D8G7H3_9CYAN)%3B contains Interpro domain(s) IPR018922 NAD(P)H-quinone oxidoreductase subunit M
	Solyc04g063240	35.6735	114.806	1.6113	up	Senescence-inducible chloroplast stay-green protein 1 (AHRD V1 **-- B6SRJ2_MAIZE)
	Solyc04g063390	0.128688	2.70042	2.45822	up	Chaperone protein dnaJ 10 (AHRD V1 **** B4G111_MAIZE)%3B contains Interpro domain(s) IPR003095 Heat shock protein DnaJ
	Solyc04g064610	2.47082	11.8422	1.82423	up	RAG1-activating protein 1 homolog (AHRD V1 **-- R1AP1_DROPS)%3B contains Interpro domain(s) IPR018179 RAG1-activating protein 1 homologue
	Solyc04g064670	10.5859	50.8999	2.10561	up	Thylakoid lumenal 19 kDa protein%2C chloroplastic (AHRD V1 *-*- TL19_ARATH)%3B contains Interpro domain(s) IPR016123 Mog1/PsbP%2C alpha/beta/alpha sandwich
	Solyc04g071340	3.19244	39.0503	3.34414	up	Fructose-1 6-bisphosphatase class 1 (AHRD V1 **** D3PE46_DEFDS)%3B contains Interpro domain(s) IPR000146 Fructose-1%2C6-bisphosphatase
	Solyc04g071700	2.09958	7.62545	1.40356	up	5-formyltetrahydrofolate cyclo-ligase family protein (AHRD V1 ***- D7KTW5_ARALY)%3B contains Interpro domain(s) IPR002698 5-formyltetrahydrofolate cyclo-ligase
	Solyc04g072740	3.90321	22.1396	2.2861	up	High affinity sulfate transporter 1 (AHRD V1 **** SUT1_STYHA)%3B contains Interpro domain(s) IPR001902 Sulphate anion transporter
	Solyc04g072790	0.337	1.32926	1.23602	up	Cellulose synthase (AHRD V1 **** B8XPP7_9ROSI)%3B contains Interpro domain(s) IPR005150 Cellulose synthase
	Solyc04g074080	1.80543	6.39245	1.24253	up	WW domain containing protein expressed (AHRD V1 *-*- Q2QVE4_ORYSJ)%3B contains Interpro domain(s) IPR001202 WW/Rsp5/WWP
	Solyc04g074350	0.12175	3.19353	2.97898	up	UDP-glucuronosyltransferase (AHRD V1 **-* Q5UB81_ARATH)%3B contains Interpro domain(s) IPR002213 UDP-glucuronosyl/UDP-glucosyltransferase
	Solyc04g074640	50.4811	104.691	1.00608	up	L-ascorbate peroxidase (AHRD V1 ***- A8JG56_CHLRE)%3B contains Interpro domain(s) IPR002207 Plant ascorbate peroxidase
	Solyc04g074850	3.08954	13.2317	1.77363	up	Multidrug resistance protein mdtK (AHRD V1 **-- MDTK_YERP3)%3B contains Interpro domain(s) IPR002528 Multi antimicrobial extrusion protein MatE
	Solyc04g076010	19.7362	71.727	1.71673	up	Zinc ion binding protein (AHRD V1 *-*- D7LRR6_ARALY)
	Solyc04g076870	64.5157	238.073	1.87927	up	Glutamyl-tRNA reductase (AHRD V1 **** A5BZY3_VITVI)%3B contains Interpro domain(s) IPR000343 Tetrapyrrole biosynthesis%2C glutamyl-tRNA reductase
	Solyc04g077270	1.93638	5.91262	1.29373	up	Serine/threonine kinase receptor (AHRD V1 **** Q7DMS5_BRANA)%3B contains Interpro domain(s) IPR002290 Serine/threonine protein kinase
	Solyc04g077390	0.238708	2.27134	2.33035	up	ARK2 product/receptor-like serine/threonine protein kinase ARK2 (AHRD V1 *-** Q9S972_ARATH)%3B contains Interpro domain(s) IPR002290 Serine/threonine protein kinase
	Solyc04g077500	12.0649	74.3939	2.48584	up	Os03g0729100 protein (Fragment) (AHRD V1 ***- Q0DNX2_ORYSJ)
	Solyc04g077690	4.0848	11.5764	1.03303	up	Unknown Protein (AHRD V1)
	Solyc04g077830	0.0480979	0.743693	1.70147	up	Calmodulin-binding protein (AHRD V1 **-* Q7XJB9_ORYSI)%3B contains Interpro domain(s) IPR011990 Tetratricopeptide-like helical
	Solyc04g077920	31.9202	68.1998	1.03277	up	Interferon-related developmental regulator family protein (AHRD V1 ***- B4FQN7_MAIZE)%3B contains Interpro domain(s) IPR007701 Interferon-related developmental regulator%2C N-terminal
	Solyc04g078460	43.9083	96.1563	1.07249	up	N(4)-(Beta-N-acetylglucosaminyl)-L-asparaginase (AHRD V1 **** ASPG_ELIMR)%3B contains Interpro domain(s) IPR000246 Peptidase T2%2C asparaginase 2
	Solyc04g079050	17.8722	54.2339	1.44918	up	UDP-glucosyltransferase (AHRD V1 **** Q8H6A4_STERE)%3B contains Interpro domain(s) IPR002213 UDP-glucuronosyl/UDP-glucosyltransferase
	Solyc04g079700	0.0667024	1.47337	2.25236	up	WD-40 repeat family protein (AHRD V1 **-- Q1EPE0_MUSAC)%3B contains Interpro domain(s) IPR020472 G-protein beta WD-40 repeat%2C region
	Solyc04g079760	1.52176	4.6466	1.01603	up	Os07g0656700 protein (Fragment) (AHRD V1 *--- Q0D403_ORYSJ)%3B contains Interpro domain(s) IPR005134 Uncharacterised protein family UPF0114
	Solyc04g079830	0.271483	4.01318	2.98957	up	BEL1-like homeodomain protein 2 (AHRD V1 *--- BLH2_ARATH)%3B contains Interpro domain(s) IPR006563 POX
	Solyc04g080040	1.31654	19.4268	3.51256	up	UBA/TS-N domain protein (AHRD V1 *--- B6QFU5_PENMQ)%3B contains Interpro domain(s) IPR001623 Heat shock protein DnaJ%2C N-terminal
	Solyc04g080070	0.0895155	2.17501	1.82577	up	Unknown Protein (AHRD V1)%3B contains Interpro domain(s) IPR000626 Ubiquitin
	Solyc04g080300	19.0111	42.7779	1.06168	up	2-hydroxyacid dehydrongenase (Fragment) (AHRD V1 *-*- C6F725_PSEMZ)
	Solyc04g080620	0.428053	2.23485	1.23504	up	Mannan endo-1 4-beta-mannosidase (AHRD V1 ***- A8FDC6_BACP2)%3B contains Interpro domain(s) IPR013781 Glycoside hydrolase%2C subgroup%2C catalytic core
	Solyc04g080630	118.64	246.764	1.015	up	50S ribosomal protein L31 (AHRD V1 ***- A5AHS8_VITVI)%3B contains Interpro domain(s) IPR002150 Ribosomal protein L31
	Solyc04g080750	3.40682	11.2155	1.25526	up	Transmembrane protein 136 (AHRD V1 ***- B9EI42_MOUSE)%3B contains Interpro domain(s) IPR006634 TRAM%2C LAG1 and CLN8 homology
	Solyc04g080870	27.4597	71.1275	1.10329	up	Peptidase S16 lon domain protein (AHRD V1 ***- D7E103_NOSA0)
	Solyc04g081290	0.89459	8.75741	2.62355	up	Lysine decarboxylase-like protein (AHRD V1 **-- B6T4M5_MAIZE)%3B contains Interpro domain(s) IPR005269 Conserved hypothetical protein CHP00730
	Solyc04g081320	30.4119	106.145	1.71066	up	Unknown Protein (AHRD V1)%3B contains Interpro domain(s) IPR001305 Heat shock protein DnaJ%2C cysteine-rich region
	Solyc04g081330	28.9508	70.6256	1.18872	up	Chromosome 11 contig 1 DNA sequence. (Fragment) (AHRD V1 *-*- Q00Z75_OSTTA)
	Solyc04g081530	5.72899	19.4686	1.30325	up	Chaperone protein dnaJ 11 (AHRD V1 *-*- B6SUM8_MAIZE)%3B contains Interpro domain(s) IPR001623 Heat shock protein DnaJ%2C N-terminal
	Solyc04g081870	46.6065	103.335	1.09137	up	Expansin (AHRD V1 ***- Q9FVH0_SOLLC)%3B contains Interpro domain(s) IPR002963 Expansin
	Solyc04g081970	63.9192	134.636	1.03847	up	Thioredoxin (AHRD V1 ***- D8U146_VOLCA)%3B contains Interpro domain(s) IPR013766 Thioredoxin domain
	Solyc04g082010	96.2873	506.294	2.34404	up	Plastocyanin (AHRD V1 ***- Q0W9E5_SOLCO)%3B contains Interpro domain(s) IPR000923 Blue (type 1) copper domain
	Solyc04g082120	14.842	99.4819	2.67779	up	Prolyl endopeptidase (AHRD V1 **** B6U134_MAIZE)%3B contains Interpro domain(s) IPR002470 Peptidase S9A%2C prolyl oligopeptidase
	Solyc04g082250	44.6492	115.528	1.3599	up	ATP-dependent zinc metalloprotease FTSH%2C chloroplastic (Fragment) (AHRD V1 ***- FTSH_CAPAN)%3B contains Interpro domain(s) IPR005936 Peptidase M41%2C FtsH
	Solyc04g082290	6.32057	31.8084	2.14111	up	Os03g0133300 protein (Fragment) (AHRD V1 ***- Q0DVF0_ORYSJ)
	Solyc04g082480	6.33029	22.1547	1.67869	up	Nodule inception protein (Fragment) (AHRD V1 *-*- A9DME9_MEDTR)%3B contains Interpro domain(s) IPR003035 Plant regulator RWP-RK
	Solyc04g082630	194.46	578.439	1.59341	up	Glyceraldehyde-3-phosphate dehydrogenase B (AHRD V1 **** B4F8L7_MAIZE)%3B contains Interpro domain(s) IPR000173 Glyceraldehyde 3-phosphate dehydrogenase
	Solyc04g082660	5.0627	13.1914	1.05786	up	Peptidyl-prolyl cis-trans isomerase (AHRD V1 *-*- A8YBJ2_MICAE)%3B contains Interpro domain(s) IPR001179 Peptidyl-prolyl cis-trans isomerase%2C FKBP-type
	Solyc04g083010	11.7724	25.8725	1.03614	up	Uncharacterized aarF domain-containing protein kinase 1 (AHRD V1 *--- ADCK1_XENTR)%3B contains Interpro domain(s) IPR004147 ABC-1
	Solyc05g005000	11.4751	34.3265	1.46385	up	Lipase (AHRD V1 **** B6UAB9_MAIZE)
	Solyc05g005280	2.22437	7.51741	1.28455	up	Poly polymerase catalytic domain containing protein expressed (AHRD V1 **-- Q84T80_ORYSJ)%3B contains Interpro domain(s) IPR012317 Poly(ADP-ribose) polymerase%2C catalytic region
	Solyc05g005480	35.7511	237.052	2.68853	up	Oxidoreductase zinc-binding dehydrogenase (AHRD V1 **** C2RQQ3_BACCE)%3B contains Interpro domain(s) IPR002085 Alcohol dehydrogenase superfamily%2C zinc-containing
	Solyc05g005490	39.4385	101.842	1.30897	up	Carbonic anhydrase (AHRD V1 ***- Q5NE21_SOLLC)%3B contains Interpro domain(s) IPR015892 Carbonic anhydrase%2C prokaryotic-like%2C conserved site
	Solyc05g005870	1.36284	47.0187	4.66093	up	Nodulin MtN21 family protein (AHRD V1 ***- D7KXZ8_ARALY)%3B contains Interpro domain(s) IPR000620 Protein of unknown function DUF6%2C transmembrane
	Solyc05g005880	45.9771	117.04	1.2723	up	30S ribosomal protein S13 (AHRD V1 ***- B6TG65_MAIZE)%3B contains Interpro domain(s) IPR019980 Ribosomal protein S13%2C bacterial-type
	Solyc05g006390	10.7166	34.1674	1.21177	up	Unknown Protein (AHRD V1)
	Solyc05g006730	0.270236	1.85043	1.04214	up	Glutathione S-transferase 3 (AHRD V1 **** Q9SEK1_PAPSO)%3B contains Interpro domain(s) IPR004046 Glutathione S-transferase%2C C-terminal
	Solyc05g006740	9.80127	31.8988	1.48904	up	Glutathione S-transferase (AHRD V1 **** A3FF38_9CARY)%3B contains Interpro domain(s) IPR004046 Glutathione S-transferase%2C C-terminal
	Solyc05g007480	3.0664	15.2608	1.97544	up	Phytochrome kinase substrate 1 (AHRD V1 ***- D7LQB9_ARALY)
	Solyc05g007780	19.6027	50.5819	1.21593	up	Oxygen evolving enhancer protein 3 (AHRD V1 ***- B6SZC8_MAIZE)%3B contains Interpro domain(s) IPR008797 Photosystem II oxygen evolving complex protein PsbQ
	Solyc05g007880	1.56873	66.2295	5.00909	up	Dof zinc finger protein (AHRD V1 ***- C4B6D7_IPOBA)%3B contains Interpro domain(s) IPR003851 Zinc finger%2C Dof-type
	Solyc05g008070	0.119492	2.35349	2.78825	up	Cc-nbs-lrr%2C resistance protein
	Solyc05g008580	8.94102	22.8201	1.18225	up	Phosphatidylserine synthase 2 (AHRD V1 ***- B6TFK2_MAIZE)%3B contains Interpro domain(s) IPR004277 Phosphatidyl serine synthase
	Solyc05g008920	13.4835	43.2256	1.5726	up	Os08g0100600 protein (Fragment) (AHRD V1 *-*- Q0J8P7_ORYSJ)%3B contains Interpro domain(s) IPR008507 Protein of unknown function DUF789
	Solyc05g008950	0.330519	5.92647	3.41916	up	Receptor-like kinase (AHRD V1 *-*- A7VM25_MARPO)%3B contains Interpro domain(s) IPR002290 Serine/threonine protein kinase
	Solyc05g009080	7.63781	22.7225	1.42671	up	Cyclase/dehydrase-like protein (AHRD V1 *-*- A0ZDS6_NODSP)%3B contains Interpro domain(s) IPR005031 Streptomyces cyclase/dehydrase
	Solyc05g009120	0.256158	2.30369	1.6775	up	Os03g0731050 protein (Fragment) (AHRD V1 ***- C7IZG5_ORYSJ)%3B contains Interpro domain(s) IPR004949 Protein of unknown function DUF266%2C plant
	Solyc05g009270	2.13819	8.19774	1.55636	up	Fatty acid elongase 3-ketoacyl-CoA synthase (AHRD V1 **** Q6DUV5_BRANA)%3B contains Interpro domain(s) IPR012392 Very-long-chain 3-ketoacyl-CoA synthase
	Solyc05g009370	39.1845	86.9975	1.08068	up	50S ribosomal protein L15 (AHRD V1 *-*- B4B3P1_9CHRO)%3B contains Interpro domain(s) IPR005749 Ribosomal protein L15%2C bacterial-type
	Solyc05g009930	27.8527	65.6793	1.21107	up	Chloroplast unusual positioning 1A (AHRD V1 *--- B3IYT7_ADICA)
	Solyc05g009990	0.960969	7.86845	2.45153	up	LRR receptor-like serine/threonine-protein kinase%2C RLP
	Solyc05g010040	0.24969	2.61977	1.08638	up	Unknown Protein (AHRD V1)
	Solyc05g010180	3.42669	19.6619	2.26756	up	Carotenoid isomerase-like
	Solyc05g010650	0.608389	1.94858	1.13991	up	U-box domain-containing protein (AHRD V1 *-*- Q1ENX4_MUSAC)%3B contains Interpro domain(s) IPR011989 Armadillo-like helical
	Solyc05g011890	138.72	348.996	1.32238	up	Sulfotransferase family protein (AHRD V1 **** D7LQL2_ARALY)%3B contains Interpro domain(s) IPR000863 Sulfotransferase
	Solyc05g012230	0.0609467	4.81278	4.1533	up	Unknown Protein (AHRD V1)
	Solyc05g012620	21.3305	50.6499	1.14777	up	Hemimethylated DNA binding protein (AHRD V1 *-*- B0T8J4_CAUSK)%3B contains Interpro domain(s) IPR011722 Hemimethylated DNA-binding region
	Solyc05g012950	1.66793	5.68655	1.04689	up	Sulfotransferase family protein (AHRD V1 **** D7KQF7_ARALY)%3B contains Interpro domain(s) IPR000863 Sulfotransferase
	Solyc05g012970	0.503222	2.39411	1.26559	up	Sulfotransferase family protein (AHRD V1 **** D7LQL2_ARALY)%3B contains Interpro domain(s) IPR000863 Sulfotransferase
	Solyc05g013150	11.1932	24.6938	1.00592	up	Set domain protein (AHRD V1 ***- C1EFC8_9CHLO)%3B contains Interpro domain(s) IPR011192 Rubisco methyltransferase
	Solyc05g013380	66.7741	292.659	2.11889	up	Alanine aminotransferase 2 (AHRD V1 **** A8IKE5_SOYBN)%3B contains Interpro domain(s) IPR004839 Aminotransferase%2C class I and II
	Solyc05g013510	17.0942	120.885	2.758	up	Phosphate transporter 2-1 (AHRD V1 ***- Q7YME0_WHEAT)%3B contains Interpro domain(s) IPR001204 Phosphate transporter
	Solyc05g013680	1.74783	6.79487	1.49577	up	GDSL esterase/lipase At3g26430 (AHRD V1 ***- GDL53_ARATH)%3B contains Interpro domain(s) IPR001087 Lipase%2C GDSL
	Solyc05g013810	1.19198	3.81438	1.13094	up	Glycosyl hydrolase family 5 protein/cellulase (AHRD V1 **-- A8NVS8_COPC7)%3B contains Interpro domain(s) IPR001547 Glycoside hydrolase%2C family 5
	Solyc05g014150	0.218788	2.41636	1.4654	up	Dehydrogenase/reductase SDR family member 7 (AHRD V1 **-- DHRS7_MOUSE)%3B contains Interpro domain(s) IPR002347 Glucose/ribitol dehydrogenase
	Solyc05g014190	0.217327	16.2616	4.5266	up	CAAX amino terminal protease family protein (AHRD V1 **-- D7LQY7_ARALY)%3B contains Interpro domain(s) IPR003675 Abortive infection protein
	Solyc05g015460	0.134624	2.08156	1.11222	up	Unknown Protein (AHRD V1)
	Solyc05g015470	26.3066	64.887	1.04277	up	Drought-induced protein 1 (AHRD V1 ***- Q6XPS8_9FABA)
	Solyc05g015490	5.41421	21.485	1.65128	up	Non-specific lipid-transfer protein (AHRD V1 ***- Q700A6_CICAR)%3B contains Interpro domain(s) IPR003612 Plant lipid transfer protein/seed storage/trypsin-alpha amylase inhibitor
	Solyc05g015640	5.6858	15.0281	1.10332	up	Unknown Protein (AHRD V1)
	Solyc05g015800	0.0679327	5.66455	4.23315	up	Acetyl coenzyme A cis-3-hexen-1-ol acetyl transferase (AHRD V1 **-* Q9SRQ2_ARATH)%3B contains Interpro domain(s) IPR003480 Transferase
	Solyc05g015840	10.0923	46.103	2.02791	up	Squamosa promoter-binding protein (AHRD V1 ***- B8Y9B2_PONTR)%3B contains Interpro domain(s) IPR004333 Transcription factor%2C SBP-box
	Solyc05g018130	6.24619	20.1243	1.44765	up	Oxidoreductase 2OG-Fe(II) oxygenase family (AHRD V1 **-- Q4KIS1_PSEF5)%3B contains Interpro domain(s) IPR005123 Oxoglutarate and iron-dependent oxygenase
	Solyc05g024020	0	2.20719	2.30289	up	Unknown Protein (AHRD V1)
	Solyc05g024260	0.092819	9.89244	4.59236	up	RAG1-activating protein 1 homolog (AHRD V1 **-- R1AP1_DANRE)%3B contains Interpro domain(s) IPR018179 RAG1-activating protein 1 homologue
	Solyc05g024430	25.3031	66.542	1.2186	up	Unknown Protein (AHRD V1)
	Solyc05g025820	0.97497	5.88093	1.95959	up	ATP binding / serine-threonine kinase (AHRD V1 **** C5DB71_VITVI)%3B contains Interpro domain(s) IPR002290 Serine/threonine protein kinase
	Solyc05g025890	2.56887	30.2629	3.09459	up	Acetyltransferase (AHRD V1 *-*- D8G8Q7_9CYAN)%3B contains Interpro domain(s) IPR000182 GCN5-related N-acetyltransferase
	Solyc05g026490	0.0690548	2.51679	3.28709	up	Phosphoglucomutase/phosphomannomutase family protein (AHRD V1 **-* A3IPW6_9CHRO)%3B contains Interpro domain(s) IPR016055 Alpha-D-phosphohexomutase%2C alpha/beta/alpha I%2C II and III
	Solyc05g026550	13.7915	48.6029	1.63907	up	NAD(P)H-quinone oxidoreductase subunit L (AHRD V1 *-*- Q05RD4_9SYNE)%3B contains Interpro domain(s) IPR019654 NADH dehydrogenase%2C transmembrane subunit NdhL
	Solyc05g032660	21.2944	48.61	1.08575	up	Dehydrogenase/ reductase 3 (AHRD V1 *--* Q3INM6_NATPD)%3B contains Interpro domain(s) IPR002347 Glucose/ribitol dehydrogenase
	Solyc05g041200	3.06627	16.3735	2.12511	up	4-hydroxyphenylpyruvate dioxygenase (AHRD V1 **** B7X935_HEVBR)%3B contains Interpro domain(s) IPR005956 4-hydroxyphenylpyruvate dioxygenase
	Solyc05g041430	20.7801	47.9507	1.05632	up	Unknown Protein (AHRD V1)
	Solyc05g043330	1.88781	6.60239	1.32539	up	GDSL esterase/lipase At2g04570 (AHRD V1 ***- GDL34_ARATH)%3B contains Interpro domain(s) IPR001087 Lipase%2C GDSL
	Solyc05g045670	1.49143	19.0995	3.21695	up	Glucose-6-phosphate/phosphate translocator 2 (AHRD V1 **** Q84Y17_SOLTU)%3B contains Interpro domain(s) IPR004696 Tpt phosphate/phosphoenolpyruvate translocator
	Solyc05g046140	0.451158	2.84728	1.11757	up	Major latex-like protein (AHRD V1 **-- Q9AXU0_PRUPE)%3B contains Interpro domain(s) IPR000916 Bet v I allergen
	Solyc05g046150	0	2.05333	2.30289	up	Major latex-like protein (AHRD V1 **-- B5THI3_PANGI)%3B contains Interpro domain(s) IPR000916 Bet v I allergen
	Solyc05g049990	18.5786	61.1723	1.55131	up	Heavy metal-associated domain containing protein expressed (AHRD V1 *-*- Q8LN41_ORYSJ)
	Solyc05g050280	10.0257	22.8812	1.02395	up	GH3 family protein (AHRD V1 ***- B9GQG9_POPTR)%3B contains Interpro domain(s) IPR004993 GH3 auxin-responsive promoter
	Solyc05g050500	31.036	117.656	1.80919	up	ATP synthase F1 delta subunit (AHRD V1 ***- B4B4T7_9CHRO)%3B contains Interpro domain(s) IPR000711 ATPase%2C F1 complex%2C OSCP/delta subunit
	Solyc05g050770	7.12018	16.9604	1.05726	up	Serine carboxypeptidase 1 (AHRD V1 ***- B6TC80_MAIZE)%3B contains Interpro domain(s) IPR001563 Peptidase S10%2C serine carboxypeptidase
	Solyc05g050830	2.02996	10.6119	1.7922	up	Ethylene-responsive transcription factor 4 (AHRD V1 *-*- ERF78_ARATH)%3B contains Interpro domain(s) IPR001471 Pathogenesis-related transcriptional factor and ERF%2C DNA-binding
	Solyc05g051430	0.0699606	9.89015	4.46058	up	Ovarian cancer-associated gene 2 protein homolog (AHRD V1 ***- B5X7T4_SALSA)%3B contains Interpro domain(s) IPR005645 Protein of unknown function DUF341
	Solyc05g051440	0.213062	2.11781	1.29809	up	Plant-specific domain TIGR01570 family protein (AHRD V1 ***- B6TX93_MAIZE)%3B contains Interpro domain(s) IPR006460 Protein of unknown function DUF617%2C plant
	Solyc05g051580	0	3.25561	4.34151	up	Phototropic-responsive NPH3 family protein (AHRD V1 **-- D7KEU3_ARALY)%3B contains Interpro domain(s) IPR004249 NPH3
	Solyc05g051710	0.872272	5.56611	1.27783	up	Os03g0169900 protein (Fragment) (AHRD V1 *-*- Q0DUS0_ORYSJ)
	Solyc05g051750	0.416294	12.9392	3.55161	up	Prosystemin (AHRD V1 ***- Q5MBK9_BETVU)%3B contains Interpro domain(s) IPR009966 Prosystemin
	Solyc05g051850	17.1351	169.518	3.23763	up	Inositol-3-phosphate synthase (AHRD V1 ***- C4PW06_ARATH)%3B contains Interpro domain(s) IPR002587 Myo-inositol-1-phosphate synthase
	Solyc05g052270	22.4093	56.8165	1.24335	up	CBL-interacting protein kinase 13 (AHRD V1 **** C4P7W2_VITVI)%3B contains Interpro domain(s) IPR002290 Serine/threonine protein kinase
	Solyc05g052350	2.64011	10.8582	1.78422	up	Receptor like kinase%2C RLK
	Solyc05g052600	77.6118	411.617	2.40085	up	Fructose-1 6-bisphosphatase class 1 (AHRD V1 **** B9M1N3_GEOSF)%3B contains Interpro domain(s) IPR000146 Fructose-1%2C6-bisphosphatase IPR000719 Protein kinase%2C core
	Solyc05g052950	0.237335	24.3444	5.36684	up	Regulator of chromosome condensation RCC1 domain-containing protein (AHRD V1 *--- B9PXR3_TOXGO)%3B contains Interpro domain(s) IPR009091 Regulator of chromosome condensation/beta-lactamase-inhibitor protein II
	Solyc05g053410	4.53759	10.4701	1.049	up	Phytochrome B2
	Solyc05g053660	0.179031	1.73012	1.44839	up	BHLH transcription factor (AHRD V1 *-** Q401N4_9LILI)%3B contains Interpro domain(s) IPR011598 Helix-loop-helix DNA-binding
	Solyc05g053850	0	3.89863	3.36929	up	SELF PRUNING 5G
	Solyc05g053890	3.28394	8.77912	1.10374	up	Glucosyltransferase-like protein (AHRD V1 *-** Q9LXV0_ARATH)%3B contains Interpro domain(s) IPR002213 UDP-glucuronosyl/UDP-glucosyltransferase
	Solyc05g054030	1.25649	4.16313	1.07563	up	C2H2L domain class transcription factor (AHRD V1 **-* D9ZIU3_MALDO)%3B contains Interpro domain(s) IPR007087 Zinc finger%2C C2H2-type
	Solyc05g054330	9.12311	40.4733	1.93836	up	Epoxide hydrolase (AHRD V1 **** Q41415_SOLTU)%3B contains Interpro domain(s) IPR000639 Epoxide hydrolase-like
	Solyc05g055400	3.42598	10.563	1.33804	up	Cytochrome P450
	Solyc05g055740	0.990287	9.91627	2.49931	up	Tyrosine phosphatase family protein (AHRD V1 **** B8N9Z8_ASPFN)%3B contains Interpro domain(s) IPR020428 Protein-tyrosine phosphatase%2C dual specificity phosphatase%2C eukaryotic
	Solyc05g055750	0.0855547	3.5591	3.48343	up	WRKY transcription factor-a (AHRD V1 *-** Q1XD53_CAPAN)%3B contains Interpro domain(s) IPR003657 DNA-binding WRKY
	Solyc05g055850	24.236	61.4943	1.24958	up	Homology to unknown gene (Fragment) (AHRD V1 *-*- Q011I1_OSTTA)
	Solyc05g055990	8.34151	31.8988	1.70414	up	Aquaporin 2 (AHRD V1 ***- O65357_SAMSA)%3B contains Interpro domain(s) IPR012269 Aquaporin
	Solyc05g056050	63.6753	344.825	2.40249	up	Chlorophyll a-b binding protein 6A%2C chloroplastic (AHRD V1 ***- CB11_SOLLC)%3B contains Interpro domain(s) IPR001344 Chlorophyll A-B binding protein
	Solyc05g056300	33.036	221.031	2.65455	up	Thioredoxin-like protein (AHRD V1 *-*- D8UJJ9_VOLCA)%3B contains Interpro domain(s) IPR015467 Thioredoxin%2C core
	Solyc05g056470	3.77275	18.488	2.04391	up	ABC transporter G family member 5 (AHRD V1 **** AB5G_ARATH)%3B contains Interpro domain(s) IPR013525 ABC-2 type transporter
	Solyc06g005170	26.0221	56.8694	1.04667	up	Mitogen-activated protein kinase 3 (AHRD V1 **** Q84MI4_SOLLC)%3B contains Interpro domain(s) IPR002290 Serine/threonine protein kinase
	Solyc06g005710	36.1679	111.982	1.59057	up	cDNA clone 002-143-C11 full insert sequence (AHRD V1 *--- B7F1B2_ORYSJ)%3B contains Interpro domain(s) IPR016040 NAD(P)-binding domain
	Solyc06g005780	0	8.77313	3.21535	up	Non-specific lipid-transfer protein (AHRD V1 ***- A8YPK3_HORVU)%3B contains Interpro domain(s) IPR013770 Plant lipid transfer protein and hydrophobic protein%2C helical
	Solyc06g005980	0.167587	1.26477	1.31134	up	Anthranilate synthase component I-1 (AHRD V1 **** B4F8P4_MAIZE)%3B contains Interpro domain(s) IPR019999 Anthranilate synthase component I%2C C-terminal
	Solyc06g007160	8.58342	26.4367	1.46012	up	NADH dehydrogenase (AHRD V1 **** Q38A31_9TRYP)%3B contains Interpro domain(s) IPR013027 FAD-dependent pyridine nucleotide-disulphide oxidoreductase
	Solyc06g007180	0.333656	2.48124	2.0521	up	Asparagine synthase (Glutamine-hydrolyzing) (AHRD V1 **** A9EDI4_9FLAO)%3B contains Interpro domain(s) IPR006426 Asparagine synthase%2C glutamine-hydrolyzing
	Solyc06g007190	8.55047	21.2388	1.13412	up	Integrin-linked kinase-associated serine/threonine phosphatase 2C (AHRD V1 **** ILKAP_MOUSE)%3B contains Interpro domain(s) IPR015655 Protein phosphatase 2C
	Solyc06g007890	0.124845	4.27437	2.35286	up	Gibberellin regulated protein (AHRD V1 **-- Q2HRH3_MEDTR)%3B contains Interpro domain(s) IPR003854 Gibberellin regulated protein
	Solyc06g009120	15.4794	38.3327	1.17957	up	Unknown Protein (AHRD V1)
	Solyc06g009140	8.3486	29.2842	1.53699	up	Late embryogenesis abundant 3 family protein (AHRD V1 ***- D7KBC5_ARALY)%3B contains Interpro domain(s) IPR004926 Late embryogenesis abundant protein 3
	Solyc06g024270	22.4178	82.5299	1.26093	up	Unknown Protein (AHRD V1)
	Solyc06g035580	0.530735	4.24967	2.28932	up	Choline dehydrogenase (AHRD V1 ***- C0G363_9RHIZ)%3B contains Interpro domain(s) IPR012132 Glucose-methanol-choline oxidoreductase
	Solyc06g035700	0.672117	7.74121	2.06021	up	Ethylene-responsive transcription factor 1 (AHRD V1 *-** ERF1_ORYSJ)%3B contains Interpro domain(s) IPR001471 Pathogenesis-related transcriptional factor and ERF%2C DNA-binding
	Solyc06g035960	1.49085	4.66003	1.18179	up	4-coumarate-CoA ligase-like protein (AHRD V1 **** Q9SMT7_ARATH)%3B contains Interpro domain(s) IPR000873 AMP-dependent synthetase and ligase
	Solyc06g036130	0.732256	6.24673	2.51236	up	Multidrug resistance protein mdtK (AHRD V1 **-- MDTK_YERP3)%3B contains Interpro domain(s) IPR002528 Multi antimicrobial extrusion protein MatE
	Solyc06g036260	10.029	207.975	4.22834	up	Beta-carotene hydroxylase 1
	Solyc06g049050	21.5053	113.939	2.30922	up	Expansin (AHRD V1 ***- O82625_SOLLC)%3B contains Interpro domain(s) IPR007112 Expansin 45%2C endoglucanase-like IPR007117 Pollen allergen/expansin%2C C-terminal
	Solyc06g050250	0.446029	1.83907	1.14656	up	Xanthine/uracil permease family protein (AHRD V1 ***- D7L9S9_ARALY)%3B contains Interpro domain(s) IPR006043 Xanthine/uracil/vitamin C permease
	Solyc06g051060	0	0.8283	1.32568	up	Myb family transcription factor-like (AHRD V1 *--- Q6ER41_ORYSJ)%3B contains Interpro domain(s) IPR006447 Myb-like DNA-binding region%2C SHAQKYF class
	Solyc06g051320	1.32123	7.77029	2.05514	up	Transferase family protein (AHRD V1 **-* D7LQY1_ARALY)%3B contains Interpro domain(s) IPR003480 Transferase
	Solyc06g051400	32.8884	141.99	2.06869	up	Omega-3 fatty acid desaturase (AHRD V1 **** Q7X7I9_SOLLC)%3B contains Interpro domain(s) IPR005804 Fatty acid desaturase%2C type 1
	Solyc06g051830	0.473265	3.32871	2.07513	up	Potassium transporter 17 (AHRD V1 **** B6T8T1_MAIZE)%3B contains Interpro domain(s) IPR003855 K+ potassium transporter
	Solyc06g052010	0.777301	7.86937	2.59786	up	IQ-domain 21 (AHRD V1 **-- D7LSG5_ARALY)%3B contains Interpro domain(s) IPR000048 IQ calmodulin-binding region
	Solyc06g053140	37.5482	94.5461	1.25509	up	Senescence-associated protein DIN1 (AHRD V1 *--- B6U016_MAIZE)%3B contains Interpro domain(s) IPR001763 Rhodanese-like
	Solyc06g053260	2.11532	13.8714	1.89496	up	Auxin-responsive family protein (AHRD V1 ***- D7LF78_ARALY)%3B contains Interpro domain(s) IPR003676 Auxin responsive SAUR protein
	Solyc06g053620	31.7223	83.4095	1.30712	up	Calcium-dependent protein kinase 2 (AHRD V1 **** B4FZS4_MAIZE)%3B contains Interpro domain(s) IPR002290 Serine/threonine protein kinase
	Solyc06g053830	6.55475	20.1374	1.36118	up	Auxin responsive protein (AHRD V1 ***- D9IQE6_CATRO)%3B contains Interpro domain(s) IPR003311 AUX/IAA protein
	Solyc06g053870	0.270582	1.461	1.01092	up	Fatty acid elongase 3-ketoacyl-CoA synthase (AHRD V1 **** Q6DUV6_BRANA)%3B contains Interpro domain(s) IPR012392 Very-long-chain 3-ketoacyl-CoA synthase
	Solyc06g054130	2.73775	11.5907	1.28065	up	Unknown Protein (AHRD V1)%3B contains Interpro domain(s) IPR012876 Protein of unknown function DUF1677%2C plant
	Solyc06g054260	776.375	1579.22	1.04996	up	Photosystem I reaction center subunit II (AHRD V1 ***- B4FAW3_MAIZE)%3B contains Interpro domain(s) IPR003685 Photosystem I protein PsaD
	Solyc06g054270	0.591015	5.537	2.6511	up	Solute carrier family 2%2C facilitated glucose transporter member 5 (AHRD V1 ***- GTR5_BOVIN)%3B contains Interpro domain(s) IPR003663 Sugar/inositol transporter
	Solyc06g059710	1.65839	5.32824	1.17256	up	Stearoyl-acyl carrier protein desaturase (AHRD V1 **** Q8LA10_ARATH)%3B contains Interpro domain(s) IPR005067 Fatty acid desaturase%2C type 2
	Solyc06g059930	0.496029	1.96066	1.19813	up	Sesquiterpene synthase 1 (AHRD V1 ***- Q9FQ27_SOLHA)
	Solyc06g060230	9.13272	25.3293	1.27547	up	NAC domain protein IPR003441 (AHRD V1 ***- B9GU14_POPTR)%3B contains Interpro domain(s) IPR003441 No apical meristem (NAM) protein
	Solyc06g060310	12.6547	63.3573	2.22656	up	Chlorophyllide a oxygenase (AHRD V1 **** B6TZB6_MAIZE)%3B contains Interpro domain(s) IPR013626 Pheophorbide a oxygenase
	Solyc06g060340	88.4308	800.013	3.16373	up	Chloroplast photosystem II-associated protein (AHRD V1 ***- A8HPM2_CHLRE)%3B contains Interpro domain(s) IPR001344 Chlorophyll A-B binding protein
	Solyc06g060570	1.82993	10.6402	1.99091	up	Ovarian cancer-associated gene 2 protein homolog (AHRD V1 **-- B5X7T4_SALSA)%3B contains Interpro domain(s) IPR005645 Protein of unknown function DUF341
	Solyc06g060630	0	1.17228	3.13176	up	Cation/H(+) antiporter 15 (AHRD V1 **** CHX15_ARATH)%3B contains Interpro domain(s) IPR006153 Cation/H+ exchanger
	Solyc06g060640	0.381933	63.1323	5.50327	up	Cortical cell-delineating protein (AHRD V1 **-- B6T7W8_MAIZE)%3B contains Interpro domain(s) IPR013770 Plant lipid transfer protein and hydrophobic protein%2C helical
	Solyc06g060770	1.7593	7.72228	1.60981	up	Methionyl-tRNA formyltransferase (AHRD V1 *-*- FMT_STAEQ)%3B contains Interpro domain(s) IPR004810 Formyltetrahydrofolate deformylase
	Solyc06g060880	4.08264	13.838	1.4731	up	Monooxygenase FAD-binding protein (AHRD V1 **-- Q1B616_MYCSS)%3B contains Interpro domain(s) IPR003042 Aromatic-ring hydroxylase-like
	Solyc06g061070	133.071	285.605	1.08508	up	Glycine cleavage system H protein 1 (AHRD V1 **** B6UHJ7_MAIZE)%3B contains Interpro domain(s) IPR017453 Glycine cleavage H-protein%2C subgroup
	Solyc06g062600	0.85894	6.45076	2.38054	up	Choline dehydrogenase (AHRD V1 ***- A0QXW0_MYCS2)%3B contains Interpro domain(s) IPR012132 Glucose-methanol-choline oxidoreductase
	Solyc06g062920	1.54254	6.12047	1.54622	up	ATP binding / serine-threonine kinase (AHRD V1 **** C5DB71_VITVI)%3B contains Interpro domain(s) IPR001245 Tyrosine protein kinase
	Solyc06g063190	0.35988	2.24025	1.94756	up	Glutamate-gated kainate-type ion channel receptor subunit GluR5 (AHRD V1 **** B9HB97_POPTR)%3B contains Interpro domain(s) IPR017103 Ionotropic glutamate-like receptor%2C plant
	Solyc06g063280	1.44318	15.4318	2.75437	up	CONSTANS-like zinc finger protein (AHRD V1 *-*- D0EP07_SOYBN)%3B contains Interpro domain(s) IPR000315 Zinc finger%2C B-box
	Solyc06g063370	429.836	1958.22	2.21836	up	Chlorophyll a-b binding protein 1A%2C chloroplastic (AHRD V1 ***- CB2A_PYRPY)%3B contains Interpro domain(s) IPR001344 Chlorophyll A-B binding protein
	Solyc06g064550	13.6787	53.4054	1.89928	up	Aspartokinase-homoserine dehydrogenase (AHRD V1 **** O63067_SOYBN)%3B contains Interpro domain(s) IPR001341 Aspartate kinase region
	Solyc06g064610	8.75563	58.7364	2.32816	up	Genomic DNA chromosome 5 P1 clone MKN22 (AHRD V1 ***- Q9LVC2_ARATH)
	Solyc06g064820	2.16738	16.9661	2.56862	up	GDSL esterase/lipase At1g71691 (AHRD V1 ***- GDL29_ARATH)%3B contains Interpro domain(s) IPR001087 Lipase%2C GDSL
	Solyc06g065040	4.72959	20.5676	1.83663	up	BHLH transcription factor (AHRD V1 *-** B6TXR4_MAIZE)%3B contains Interpro domain(s) IPR011598 Helix-loop-helix DNA-binding
	Solyc06g065490	7.9554	21.636	1.19878	up	PsbP domain-containing protein 6%2C chloroplastic (AHRD V1 ***- PPD6_ARATH)%3B contains Interpro domain(s) IPR016123 Mog1/PsbP%2C alpha/beta/alpha sandwich
	Solyc06g065670	2.17062	5.10229	1.00511	up	ATP-binding cassette transporter (AHRD V1 **** D8RL93_SELML)%3B contains Interpro domain(s) IPR013525 ABC-2 type transporter
	Solyc06g065970	496.528	1339.94	1.43497	up	Cortical cell-delineating protein (AHRD V1 **-- B6UGA2_MAIZE)%3B contains Interpro domain(s) IPR013770 Plant lipid transfer protein and hydrophobic protein%2C helical
	Solyc06g065990	39.2078	124.738	1.56631	up	ATP synthase subunit b%26apos (AHRD V1 ***- D8G4T7_9CYAN)%3B contains Interpro domain(s) IPR002146 ATPase%2C F0 complex%2C subunit B/B'%2C bacterial and chloroplast
	Solyc06g066000	140.795	354.131	1.30527	up	ATP synthase subunit b%26apos (AHRD V1 ***- D8G4T7_9CYAN)%3B contains Interpro domain(s) IPR002146 ATPase%2C F0 complex%2C subunit B/B'%2C bacterial and chloroplast
	Solyc06g066640	57.7455	214.505	1.8294	up	Photosystem I reaction center subunit VI-1%2C chloroplastic (AHRD V1 ***- PSAH1_ARATH)%3B contains Interpro domain(s) IPR004928 Photosystem I reaction centre subunit VI
	Solyc06g066700	0	13.2644	3.29436	up	Unknown Protein (AHRD V1)
	Solyc06g066840	0.826018	5.1856	1.90396	up	2-oxoglutarate-dependent dioxygenase (AHRD V1 ***- B9GL08_POPTR)%3B contains Interpro domain(s) IPR005123 Oxoglutarate and iron-dependent oxygenase
	Solyc06g068220	16.7996	63.1792	1.8103	up	Hydrolase alpha/beta fold family protein (AHRD V1 ***- D7KJH6_ARALY)%3B contains Interpro domain(s) IPR000639 Epoxide hydrolase-like
	Solyc06g068230	51.4314	150.916	1.56672	up	Protein TIF31 homolog (AHRD V1 *--- TIF31_NEUCR)%3B contains Interpro domain(s) IPR011990 Tetratricopeptide-like helical
	Solyc06g068970	7.5665	61.7995	2.82367	up	Conserved transmembrane protein (AHRD V1 **-- A0PNM5_MYCUA)%3B contains Interpro domain(s) IPR010721 Protein of unknown function DUF1295
	Solyc06g069030	18.8891	50.4575	1.29135	up	PAP fibrillin domain containing protein expressed (AHRD V1 **-- D8L9T8_WHEAT)
	Solyc06g069460	0.0616021	1.1566	1.42181	up	Transcription factor (Fragment) (AHRD V1 *-*- D6MK40_9ASPA)%3B contains Interpro domain(s) IPR005333 Transcription factor%2C TCP
	Solyc06g069600	0	1.82958	2.7387	up	Transcription factor EB (AHRD V1 *-*- TFEB_MOUSE)%3B contains Interpro domain(s) IPR011598 Helix-loop-helix DNA-binding
	Solyc06g069730	41.9287	384.795	3.14242	up	Chlorophyll a-b binding protein 4%2C chloroplastic (AHRD V1 ***- CA4_ARATH)%3B contains Interpro domain(s) IPR001344 Chlorophyll A-B binding protein
	Solyc06g069760	6.73881	34.6179	2.20158	up	Dof zinc finger protein (AHRD V1 ***- C4B6D7_IPOBA)%3B contains Interpro domain(s) IPR003851 Zinc finger%2C Dof-type
	Solyc06g069790	9.91556	57.0551	2.22993	up	Gibberellin-regulated protein (AHRD V1 **-- B4UW77_ARAHY)%3B contains Interpro domain(s) IPR003854 Gibberellin regulated protein
	Solyc06g069880	0.547356	4.83615	2.3118	up	Phytochrome kinase substrate 1 (AHRD V1 ***- D7LQB9_ARALY)
	Solyc06g071030	2.36321	6.64366	1.21683	up	Isochorismate synthase (AHRD V1 **** B0CN79_SOLLC)%3B contains Interpro domain(s) IPR005801 ADC synthase IPR004561 Isochorismate synthase
	Solyc06g071790	113.073	268.407	1.24993	up	Elongation factor Tu (AHRD V1 **** D7MFK2_ARALY)%3B contains Interpro domain(s) IPR004541 Translation elongation factor EFTu/EF1A%2C bacterial and organelle
	Solyc06g071830	0	2.15703	3.07323	up	BTB/POZ domain-containing protein (AHRD V1 **-- D2KTV8_LOTJA)%3B contains Interpro domain(s) IPR000197 Zinc finger%2C TAZ-type
	Solyc06g072470	60.744	156.262	1.29758	up	50S ribosomal protein L29 (AHRD V1 ***- B6TS58_MAIZE)%3B contains Interpro domain(s) IPR001854 Ribosomal protein L29
	Solyc06g072710	10.327	57.6261	2.37003	up	RNA polymerase sigma factor (AHRD V1 ***- Q8S9D0_GUITH)%3B contains Interpro domain(s) IPR013325 RNA polymerase sigma factor%2C region 2
	Solyc06g073180	31.2978	243.96	2.90433	up	Zinc finger protein CONSTANS-LIKE 1 (AHRD V1 *--- COL1_ARATH)%3B contains Interpro domain(s) IPR000315 Zinc finger%2C B-box
	Solyc06g073260	53.2841	421.047	2.96063	up	NAD-dependent epimerase/dehydratase (AHRD V1 **-- C7QWY4_CYAP0)%3B contains Interpro domain(s) IPR016040 NAD(P)-binding domain
	Solyc06g073290	67.4459	209.376	1.58157	up	Gun4-like protein (AHRD V1 *-*- D8RVB0_SELML)%3B contains Interpro domain(s) IPR008629 GUN4-like
	Solyc06g073320	291.334	763.694	1.4211	up	GDP-L-galactose phosphorylase 1
	Solyc06g073920	6.5532	17.0887	1.1192	up	YABBY-like transcription factor CRABS CLAW-like protein (AHRD V1 **-* Q6SRZ7_ANTMA)%3B contains Interpro domain(s) IPR006780 YABBY protein
	Solyc06g074200	188.958	809.032	2.10016	up	Sex-linked protein 9 (Fragment) (AHRD V1 ***- D7RW11_SILCU)%3B contains Interpro domain(s) IPR017498 Photosystem I PsaO
	Solyc06g074260	13.4914	31.0769	1.07632	up	Genomic DNA chromosome 5 P1 clone MWD9 (AHRD V1 *-*- Q9FMQ8_ARATH)%3B contains Interpro domain(s) IPR007608 Protein of unknown function DUF584
	Solyc06g074390	2.50184	6.57431	1.03638	up	Fatty acyl coA reductase (AHRD V1 **** Q8L4M0_WHEAT)%3B contains Interpro domain(s) IPR013120 Male sterility%2C NAD-binding
	Solyc06g074510	3.86287	12.0878	1.38387	up	2%2C3-bisphosphoglycerate-dependent phosphoglycerate mutase 2 (AHRD V1 *-*- GPMA2_GLOVI)%3B contains Interpro domain(s) IPR013078 Phosphoglycerate mutase
	Solyc06g074670	52.2382	121.566	1.19037	up	Bifunctional polymyxin resistance arnA protein (AHRD V1 ***- B6TQB1_MAIZE)%3B contains Interpro domain(s) IPR001509 NAD-dependent epimerase/dehydratase
	Solyc06g074890	13.9207	51.7922	1.67985	up	Trigger factor (AHRD V1 *-*- B4W095_9CYAN)%3B contains Interpro domain(s) IPR008881 Trigger factor%2C ribosome-binding%2C bacterial
	Solyc06g074900	7.44505	19.8566	1.07476	up	Trigger factor (AHRD V1 *-*- B7KBH9_CYAP7)%3B contains Interpro domain(s) IPR008881 Trigger factor%2C ribosome-binding%2C bacterial
	Solyc06g075080	22.1686	53.0696	1.18073	up	NADH pyrophosphatase (AHRD V1 *-*- D3NRP0_AZOS1)%3B contains Interpro domain(s) IPR000086 NUDIX hydrolase domain
	Solyc06g075090	0.36268	9.0125	3.13594	up	Lysine decarboxylase-like protein (AHRD V1 **-- B6TE71_MAIZE)%3B contains Interpro domain(s) IPR005269 Conserved hypothetical protein CHP00730
	Solyc06g075280	0.0326129	0.5763	1.32568	up	Vicilin (Fragment) (AHRD V1 **-- B4X640_PISVE)%3B contains Interpro domain(s) IPR011051 Cupin%2C RmlC-type
	Solyc06g075550	1.09305	5.20823	1.70113	up	Serine/threonine kinase (AHRD V1 **** Q32SF8_HORVD)%3B contains Interpro domain(s) IPR002290 Serine/threonine protein kinase
	Solyc06g075690	0.670018	3.49814	1.68199	up	Auxin-regulated protein (AHRD V1 ***- Q945F5_SOLLC)%3B contains Interpro domain(s) IPR010369 Protein of unknown function DUF966
	Solyc06g075970	0.442929	1.68991	1.20316	up	Unknown Protein (AHRD V1)
	Solyc06g076020	12.1859	26.3985	1.0074	up	heat shock protein (AHRD V1 ***- B2D2G5_CAPSN)%3B contains Interpro domain(s) IPR013126 Heat shock protein 70
	Solyc06g076250	5.84756	14.3778	1.02291	up	Genomic DNA chromosome 5 BAC clone F2O15 (AHRD V1 **-- Q9LTI9_ARATH)
	Solyc06g076400	5.42172	27.006	2.08308	up	Protein phosphatase 2C (AHRD V1 **** Q8RVG0_TOBAC)%3B contains Interpro domain(s) IPR015655 Protein phosphatase 2C
	Solyc06g076790	109.226	566.44	2.30175	up	Unknown Protein (AHRD V1)
	Solyc06g076920	0.984671	4.10285	1.33842	up	Undecaprenyl pyrophosphate synthase (AHRD V1 **** D8G636_9CYAN)%3B contains Interpro domain(s) IPR001441 Di-trans-poly-cis-decaprenylcistransferase-like
	Solyc06g082150	6.66535	17.0438	1.19702	up	6-phosphofructo-2-kinase/fructose-2 6-biphosphatase 4 (AHRD V1 *-*- Q7T325_DANRE)%3B contains Interpro domain(s) IPR016260 Bifunctional 6-phosphofructo-2-kinase/fructose-2%2C 6-bisphosphate 2-phosphatase
	Solyc06g082410	0.136405	5.42339	2.57973	up	Nodulin-like protein (AHRD V1 ***- B6SP54_MAIZE)%3B contains Interpro domain(s) IPR016196 Major facilitator superfamily%2C general substrate transporter
	Solyc06g082940	383.008	933.933	1.30493	up	Photosystem I reaction center subunit XI (AHRD V1 ***- B6SHL1_MAIZE)%3B contains Interpro domain(s) IPR003757 Photosystem I reaction centre%2C subunit XI PsaL
	Solyc06g082950	220.863	541.946	1.29902	up	Photosystem I reaction center subunit XI (AHRD V1 ***- B6SHL1_MAIZE)%3B contains Interpro domain(s) IPR003757 Photosystem I reaction centre%2C subunit XI PsaL
	Solyc06g082970	12.862	39.4383	1.42682	up	DnaJ domain family (AHRD V1 ***- Q84VQ4_ARATH)%3B contains Interpro domain(s) IPR001623 Heat shock protein DnaJ%2C N-terminal
	Solyc06g083040	2.93647	18.2506	2.34689	up	Serine carboxypeptidase 1 (AHRD V1 ***- B6TDA5_MAIZE)%3B contains Interpro domain(s) IPR001563 Peptidase S10%2C serine carboxypeptidase
	Solyc06g083720	0.111315	2.2375	2.71394	up	Subtilisin-like protease (AHRD V1 **-- B6U0R8_MAIZE)%3B contains Interpro domain(s) IPR015500 Peptidase S8%2C subtilisin-related
	Solyc06g084050	77.9847	282.979	1.79167	up	Photosystem II reaction center W protein (AHRD V1 ***- B6TMB3_MAIZE)%3B contains Interpro domain(s) IPR009806 Photosystem II protein PsbW%2C class 2
	Solyc06g084300	10.4733	34.7012	1.18397	up	Unknown Protein (AHRD V1)
	Solyc07g005370	1.73723	49.8082	4.24355	up	Norcoclaurine synthase (AHRD V1 ***- B6E2Z2_PAPSO)%3B contains Interpro domain(s) IPR000916 Bet v I allergen
	Solyc07g005390	14.9478	269.199	4.11258	up	Aldehyde dehydrogenase (AHRD V1 **** A7GLM2_BACCN)%3B contains Interpro domain(s) IPR015590 Aldehyde dehydrogenase
	Solyc07g005510	23.6146	240.746	3.29705	up	Omega-6 fatty acid desaturase (AHRD V1 **** D7MBK3_ARALY)%3B contains Interpro domain(s) IPR005804 Fatty acid desaturase%2C type 1
	Solyc07g005760	20.9065	52.93	1.25318	up	Hydroxycinnamoyl CoA shikimate/quinate hydroxycinnamoyltransferase (AHRD V1 **-* B2Z6Q6_POPTR)%3B contains Interpro domain(s) IPR003480 Transferase
	Solyc07g006000	64.0664	156.034	1.22487	up	50S ribosomal protein L35 (AHRD V1 *-*- D7LGR4_ARALY)%3B contains Interpro domain(s) IPR001706 Ribosomal protein L35
	Solyc07g006030	8.12356	60.9047	2.85822	up	Protein TIF31 homolog (AHRD V1 *--- TIF31_COCIM)%3B contains Interpro domain(s) IPR011990 Tetratricopeptide-like helical
	Solyc07g006040	5.48243	31.4282	2.0305	up	Unknown Protein (AHRD V1)
	Solyc07g006370	0	3.17478	4.02343	up	Sodium/calcium exchanger protein (AHRD V1 *-** B6K816_SCHJY)%3B contains Interpro domain(s) IPR004837 Sodium/calcium exchanger membrane region
	Solyc07g006480	0.568505	2.02012	1.11081	up	LRR receptor-like serine/threonine-protein kinase FEI 1 (AHRD V1 **** FEI1_ARATH)%3B contains Interpro domain(s) IPR002290 Serine/threonine protein kinase
	Solyc07g006620	1.11613	3.89144	1.33689	up	Receptor-like kinase (AHRD V1 *-*- A7VM42_MARPO)%3B contains Interpro domain(s) IPR002290 Serine/threonine protein kinase
	Solyc07g006630	1.84009	30.4416	3.62467	up	CONSTANS-like protein (AHRD V1 ***- B2MW87_SOLLC)%3B contains Interpro domain(s) IPR010402 CCT domain
	Solyc07g006670	0.186006	3.04039	2.40117	up	Hydroxycinnamoyl CoA quinate transferase (AHRD V1 **-* D6BK25_CYNSC)%3B contains Interpro domain(s) IPR003480 Transferase
	Solyc07g006680	5.61517	24.094	1.86238	up	Hydroxycinnamoyl CoA quinate transferase (AHRD V1 **-* D6BK25_CYNSC)%3B contains Interpro domain(s) IPR003480 Transferase
	Solyc07g006700	45.1049	111.001	1.19041	up	Pathogenesis-related protein PR-1 (AHRD V1 **-- B4FQY0_MAIZE)%3B contains Interpro domain(s) IPR002413 Ves allergen
	Solyc07g006710	16.6235	54.0413	1.4788	up	Pathogenesis-related protein PR-1 (AHRD V1 **-- B6UG61_MAIZE)%3B contains Interpro domain(s) IPR002413 Ves allergen
	Solyc07g006870	0.960166	3.97665	1.2914	up	Xyloglucan endotransglucosylase/hydrolase 8 (AHRD V1 **** C0IRI1_MALDO)%3B contains Interpro domain(s) IPR016455 Xyloglucan endotransglucosylase/hydrolase
	Solyc07g007350	6.91507	21.5029	1.32282	up	Jp18 (AHRD V1 *-*- Q8H6R4_PONTR)%3B contains Interpro domain(s) IPR010993 Sterile alpha motif homology
	Solyc07g007560	6.68114	18.1531	1.27177	up	Vesicular glutamate transporter 3 (AHRD V1 **-* B5AU16_DANRE)%3B contains Interpro domain(s) IPR016196 Major facilitator superfamily%2C general substrate transporter
	Solyc07g008180	1.24653	21.777	3.47721	up	YABBY-like transcription factor CRABS CLAW-like protein (AHRD V1 **-* Q6SRZ7_ANTMA)%3B contains Interpro domain(s) IPR006780 YABBY protein
	Solyc07g008210	0.116654	1.35278	1.24705	up	TPR domain protein (AHRD V1 *-*- B6U810_MAIZE)%3B contains Interpro domain(s) IPR011990 Tetratricopeptide-like helical
	Solyc07g009380	44.3	141.058	1.62139	up	Xyloglucan endotransglucosylase/hydrolase 2 (AHRD V1 **** Q8GTJ0_MALDO)%3B contains Interpro domain(s) IPR016455 Xyloglucan endotransglucosylase/hydrolase IPR008263 Glycoside hydrolase%2C family 16%2C active site
	Solyc07g009440	0.184806	2.51731	1.79434	up	S-locus glycoprotein (Fragment) (AHRD V1 ***- Q84KU9_BRAOL)%3B contains Interpro domain(s) IPR001480 Curculin-like (mannose-binding) lectin
	Solyc07g017800	10.2	41.5686	1.82927	up	Unknown Protein (AHRD V1)
	Solyc07g018240	13.1725	49.7408	1.72338	up	Elongation of very long chain fatty acids protein 4 (AHRD V1 *-** B0W9Y0_CULQU)%3B contains Interpro domain(s) IPR002076 GNS1/SUR4 membrane protein
	Solyc07g019460	64.4418	228.978	1.83227	up	Cytochrome P450 NADPH-reductase (AHRD V1 **** B3RFK3_PETHY)%3B contains Interpro domain(s) IPR015702 NADPH Cytochrome P450 Reductase
	Solyc07g019650	8.70218	20.3924	1.10051	up	Pentatricopeptide repeat-containing protein At2g32230%2C mitochondrial (AHRD V1 *--- PP179_ARATH)%3B contains Interpro domain(s) IPR002528 Multi antimicrobial extrusion protein MatE
	Solyc07g022900	33.5217	98.7267	1.47923	up	Chlorophyll a-b binding protein 4%2C chloroplastic (AHRD V1 **** CA4_ARATH)%3B contains Interpro domain(s) IPR001344 Chlorophyll A-B binding protein
	Solyc07g032380	3.6327	40.2502	3.25793	up	Pentatricopeptide repeat-containing protein (AHRD V1 ***- D7M4J8_ARALY)%3B contains Interpro domain(s) IPR002885 Pentatricopeptide repeat
	Solyc07g032490	0.870962	6.92582	2.46527	up	Nitrate transporter (AHRD V1 **** Q9SZY4_ARATH)%3B contains Interpro domain(s) IPR000109 TGF-beta receptor%2C type I/II extracellular region
	Solyc07g038160	1.23707	8.08825	2.06696	up	GATA transcription factor 20 (AHRD V1 *-*- B6SS40_MAIZE)%3B contains Interpro domain(s) IPR000679 Zinc finger%2C GATA-type
	Solyc07g039190	11.5576	30.6404	1.29262	up	Unknown Protein (AHRD V1)
	Solyc07g040680	1.22165	9.04781	2.35133	up	Heat stress transcription factor A3 (AHRD V1 **** D1M7W9_SOLLC)%3B contains Interpro domain(s) IPR000232 Heat shock factor (HSF)-type%2C DNA-binding
	Solyc07g040950	19.0619	74.3399	1.81511	up	Glyoxalase (AHRD V1 ***- C1E5I0_9CHLO)%3B contains Interpro domain(s) IPR004360 Glyoxalase/bleomycin resistance protein/dioxygenase
	Solyc07g040960	12.684	31.5858	1.1754	up	Os07g0175100 protein (Fragment) (AHRD V1 *--- Q0D898_ORYSJ)
	Solyc07g041720	111.715	355.462	1.63357	up	Oxalate oxidase-like germin 171 (AHRD V1 **** Q9FPQ0_BETVU)%3B contains Interpro domain(s) IPR014710 RmlC-like jelly roll fold
	Solyc07g041910	0	4.57798	2.77585	up	Cathepsin H (AHRD V1 ***- B2D1T2_PIG)%3B contains Interpro domain(s) IPR013128 Peptidase C1A%2C papain
	Solyc07g041920	0	4.86121	3.5732	up	Cathepsin L-like cysteine proteinase (AHRD V1 **-* A7LJ78_DERVA)%3B contains Interpro domain(s) IPR013128 Peptidase C1A%2C papain
	Solyc07g042400	0.30241	3.84091	1.87623	up	Unknown Protein (AHRD V1)
	Solyc07g042440	69.4354	166.613	1.23046	up	Alkyl hydroperoxide reductase/Thiol specific antioxidant family protein (AHRD V1 **-- B0C2Q1_ACAM1)%3B contains Interpro domain(s) IPR000866 Alkyl hydroperoxide reductase/ Thiol specific antioxidant/ Mal allergen
	Solyc07g043130	15.665	393.493	4.58214	up	Os12g0117400 protein (Fragment) (AHRD V1 **-- Q0IQJ6_ORYSJ)%3B contains Interpro domain(s) IPR004249 NPH3
	Solyc07g044860	445.953	1025.7	1.23327	up	Oxygen-evolving enhancer protein 2%2C chloroplastic (AHRD V1 ***- PSBP_SOLLC)%3B contains Interpro domain(s) IPR002683 Photosystem II oxygen evolving complex protein PsbP
	Solyc07g045140	0.280222	1.74438	1.512	up	Uncharacterized membrane protein At3g27390 (AHRD V1 ***- Y3739_ARATH)
	Solyc07g045160	2.0671	8.32802	1.63356	up	Phosphofructokinase family protein (AHRD V1 ***- D7MLU4_ARALY)%3B contains Interpro domain(s) IPR012004 Pyrophosphate-dependent phosphofructokinase TP0108
	Solyc07g047850	351.723	2187.21	2.66068	up	Chlorophyll a-b binding protein 4%2C chloroplastic (AHRD V1 **** CB24_SOLLC)%3B contains Interpro domain(s) IPR001344 Chlorophyll A-B binding protein
	Solyc07g047940	1.25272	18.1119	3.40641	up	Zinc finger CCCH domain-containing protein 18 (AHRD V1 ***- C3H18_ARATH)%3B contains Interpro domain(s) IPR000504 RNA recognition motif%2C RNP-1
	Solyc07g048080	16.1332	38.0199	1.15594	up	Threonyl-tRNA synthetase (AHRD V1 **** D9ZHD6_HYPPE)%3B contains Interpro domain(s) IPR002320 Threonyl-tRNA synthetase%2C class IIa
	Solyc07g049430	0.397302	3.41284	1.74398	up	GDSL esterase/lipase At2g42990 (AHRD V1 ***- GDL48_ARATH)%3B contains Interpro domain(s) IPR001087 Lipase%2C GDSL
	Solyc07g049440	2.49016	11.4053	1.81515	up	GDSL esterase/lipase At2g04570 (AHRD V1 ***- GDL34_ARATH)%3B contains Interpro domain(s) IPR001087 Lipase%2C GDSL
	Solyc07g052180	0.162141	5.10362	2.78911	up	Unknown Protein (AHRD V1)
	Solyc07g052610	6.03556	32.3771	2.13528	up	Cyclin (AHRD V1 *-*- D8UD80_VOLCA)%3B contains Interpro domain(s) IPR012389 Negative regulatory factor PREG
	Solyc07g052620	1.04959	15.3594	2.49713	up	Zinc finger protein CONSTANS-LIKE 4 (AHRD V1 *-*- COL4_ARATH)%3B contains Interpro domain(s) IPR000315 Zinc finger%2C B-box
	Solyc07g052770	0.0512364	0.565872	1.4654	up	Tir-nbs-lrr%2C resistance protein
	Solyc07g053130	0.504358	2.2067	1.47462	up	Serine/threonine-protein kinase receptor (AHRD V1 **** B6U2B7_MAIZE)%3B contains Interpro domain(s) IPR002290 Serine/threonine protein kinase
	Solyc07g053140	2.05218	34.7057	3.65677	up	CONSTANS-like zinc finger protein (AHRD V1 *-*- D0EP07_SOYBN)%3B contains Interpro domain(s) IPR000315 Zinc finger%2C B-box
	Solyc07g053180	31.1362	90.6721	1.5055	up	Lrr%2C resistance protein fragment
	Solyc07g053410	0.285498	6.49546	2.90002	up	Transcription factor CYCLOIDEA (Fragment) (AHRD V1 *-*- CYCLD_ANTML)%3B contains Interpro domain(s) IPR005333 Transcription factor%2C TCP
	Solyc07g053630	3.49094	32.3454	2.94945	up	Response regulator (AHRD V1 *--- A1A6A6_ORYSJ)%3B contains Interpro domain(s) IPR006447 Myb-like DNA-binding region%2C SHAQKYF class
	Solyc07g054060	0.816576	6.24856	2.05409	up	Unknown Protein (AHRD V1)
	Solyc07g054310	0.541322	5.97854	1.65849	up	Gty37 protein (AHRD V1 ***- Q65A67_GERHY)
	Solyc07g054580	0.341811	5.95301	3.23262	up	GH3 family protein (AHRD V1 ***- B9N2A3_POPTR)%3B contains Interpro domain(s) IPR004993 GH3 auxin-responsive promoter
	Solyc07g054810	0.272809	7.53249	2.02346	up	Unknown Protein (AHRD V1)
	Solyc07g054820	82.6645	194.399	1.2108	up	Protein thf1 (AHRD V1 ***- A0YRG1_LYNSP)
	Solyc07g054900	0.381767	1.61214	1.25055	up	Alpha-hydroxynitrile lyase (AHRD V1 **-- O49897_MANES)%3B contains Interpro domain(s) IPR000073 Alpha/beta hydrolase fold-1
	Solyc07g054950	0.552636	5.43211	2.09758	up	Cyclin D2 (AHRD V1 **** Q71FH0_WHEAT)%3B contains Interpro domain(s) IPR015451 Cyclin D
	Solyc07g055060	119.613	245.363	1.05888	up	Phosphoenolpyruvate carboxylase 1 (AHRD V1 ***- O23946_GOSHI)%3B contains Interpro domain(s) IPR015813 Pyruvate/Phosphoenolpyruvate kinase%2C catalytic core IPR001449 Phosphoenolpyruvate carboxylase
	Solyc07g055260	4.95636	26.6754	2.18069	up	Chaperone protein dnaJ 10 (AHRD V1 *-*- B6TAW2_MAIZE)%3B contains Interpro domain(s) IPR003095 Heat shock protein DnaJ
	Solyc07g055320	58.125	164.979	1.49359	up	ATP-dependent Zn protease cell division protein FtsH homolog (AHRD V1 **** B2XTF7_HETA2)%3B contains Interpro domain(s) IPR005936 Peptidase M41%2C FtsH
	Solyc07g055550	1.29151	6.21757	1.74865	up	Cytochrome P450
	Solyc07g055560	0.304965	2.02088	1.83517	up	G-type lectin S-receptor-like serine/threonine-protein kinase At2g19130 (AHRD V1 *--- Y2913_ARATH)%3B contains Interpro domain(s) IPR002401 Cytochrome P450%2C E-class%2C group I
	Solyc07g055950	34.4194	136.639	1.91998	up	Meiosis 5 (AHRD V1 *-*- B6T5X0_MAIZE)
	Solyc07g056000	10.6127	24.5831	1.00997	up	Xyloglucan endotransglucosylase/hydrolase 7 (AHRD V1 **** C0IRG6_ACTDE)%3B contains Interpro domain(s) IPR016455 Xyloglucan endotransglucosylase/hydrolase IPR008263 Glycoside hydrolase%2C family 16%2C active site
	Solyc07g056020	29.9568	87.7057	1.53393	up	Translation initiation factor IF-2 (AHRD V1 **** A5B2X2_VITVI)%3B contains Interpro domain(s) IPR000178 Initiation factor 2
	Solyc07g056240	3.96154	27.3285	2.41179	up	Unknown Protein (AHRD V1)
	Solyc07g056420	13.094	32.0741	1.10964	up	Glutathione S-transferase-like protein (AHRD V1 **** Q8GVD1_SOLLC)%3B contains Interpro domain(s) IPR004046 Glutathione S-transferase%2C C-terminal
	Solyc07g056540	64.9286	680.14	3.37022	up	L-lactate dehydrogenase (AHRD V1 ***- C0S8Q7_PARBP)%3B contains Interpro domain(s) IPR012133 Alpha-hydroxy acid dehydrogenase%2C FMN-dependent
	Solyc07g056570	10.4937	37.306	1.6993	up	9-cis-epoxycarotenoid dioxygenase
	Solyc07g061750	0.187009	5.78308	3.54408	up	Ankyrin repeat family protein-like (AHRD V1 **-- Q6ERI3_ORYSJ)%3B contains Interpro domain(s) IPR002110 Ankyrin
	Solyc07g061790	44.1729	109.041	1.23425	up	Heme-binding protein 2 (AHRD V1 **** B6T0C0_MAIZE)%3B contains Interpro domain(s) IPR006917 SOUL haem-binding protein
	Solyc07g061900	52.8958	130.017	1.25262	up	50S ribosomal protein L4 (AHRD V1 ***- B6TG27_MAIZE)%3B contains Interpro domain(s) IPR015498 Ribosomal protein L4
	Solyc07g061940	55.1027	114.013	1.02477	up	Acetolactate synthase (AHRD V1 **** D7RPJ7_SOLTU)%3B contains Interpro domain(s) IPR012001 Thiamine pyrophosphate enzyme%2C N-terminal TPP binding region
	Solyc07g061990	9.48699	24.5514	1.22285	up	Solanesyl diphosphate synthase (AHRD V1 ***- Q09IV6_SOLLC)%3B contains Interpro domain(s) IPR014120 Solanesyl diphosphate synthase
	Solyc07g062190	84.6696	196.165	1.17897	up	50S ribosomal protein L13 (AHRD V1 ***- B6SVH3_MAIZE)%3B contains Interpro domain(s) IPR005823 Ribosomal protein L13%2C bacterial-type
	Solyc07g062290	0.296327	3.19092	1.61882	up	Ubiquitin domain containing 1 (AHRD V1 ***- B6T693_MAIZE)
	Solyc07g062680	3.30024	19.3132	2.20478	up	Transcription factor CYCLOIDEA (Fragment) (AHRD V1 *--* CYCLD_ANTML)%3B contains Interpro domain(s) IPR017887 Transcription factor TCP subgroup
	Solyc07g062930	1.23099	4.00095	1.12107	up	Ribosomal protein L11 methyltransferase-like protein (AHRD V1 **** Q9FN34_ARATH)%3B contains Interpro domain(s) IPR010456 Ribosomal L11 methyltransferase
	Solyc07g063120	7.90363	65.852	2.95813	up	WD-40 repeat protein (AHRD V1 *--- B7KCU4_CYAP7)%3B contains Interpro domain(s) IPR020472 G-protein beta WD-40 repeat%2C region
	Solyc07g063430	33.7315	84.7342	1.26889	up	Mpv17 protein (AHRD V1 *--- B0WWR6_CULQU)%3B contains Interpro domain(s) IPR007248 Mpv17/PMP22
	Solyc07g063600	184.426	733.955	2.00156	up	Chlorophyll a-b binding protein 13%2C chloroplastic (AHRD V1 ***- CB23_SOLLC)%3B contains Interpro domain(s) IPR001344 Chlorophyll A-B binding protein
	Solyc07g063910	0.509495	4.05147	1.28215	up	Unknown Protein (AHRD V1)
	Solyc07g063930	0.261399	2.70654	1.96964	up	Solute carrier family 22 member 2 (AHRD V1 *-*- B5X477_SALSA)%3B contains Interpro domain(s) IPR016196 Major facilitator superfamily%2C general substrate transporter
	Solyc07g063940	7.82832	17.8768	1.0099	up	GRAS family transcription factor (AHRD V1 **-* B9I7E1_POPTR)%3B contains Interpro domain(s) IPR005202 GRAS transcription factor
	Solyc07g063960	73.4246	176.196	1.21703	up	50S ribosomal protein L24 (AHRD V1 ***- B4FTJ3_MAIZE)%3B contains Interpro domain(s) IPR003256 Ribosomal protein L24
	Solyc07g064410	0.0516126	29.2423	6.47865	up	Ubiquitin-conjugating enzyme-like protein (AHRD V1 *--- A4HBP2_LEIBR)%3B contains Interpro domain(s) IPR019547 Kua-ubiquitin conjugating enzyme hybrid%2C localisation
	Solyc07g064420	1.99173	6.18675	1.27018	up	Genomic DNA chromosome 5 P1 clone MBG8 (AHRD V1 ***- Q9FFU3_ARATH)
	Solyc07g064870	8.86698	20.2537	1.02787	up	Endoglucanase 1 (AHRD V1 ***- B6U0J0_MAIZE)%3B contains Interpro domain(s) IPR001701 Glycoside hydrolase%2C family 9
	Solyc07g065340	26.5052	92.165	1.69665	up	Serine acetyltransferase (AHRD V1 **** Q39533_CITLA)%3B contains Interpro domain(s) IPR005881 Serine O-acetyltransferase
	Solyc07g065660	0.107598	1.06951	1.63462	up	Cellulose synthase (AHRD V1 **** Q2HT17_MEDTR)%3B contains Interpro domain(s) IPR005150 Cellulose synthase
	Solyc07g065900	3.18277	30.7137	2.94742	up	Fructose-bisphosphate aldolase (AHRD V1 ***- A9PEE1_POPTR)%3B contains Interpro domain(s) IPR000741 Fructose-bisphosphate aldolase%2C class-I
	Solyc07g066110	0	0.71901	1.67731	up	Pentatricopeptide repeat-containing protein (AHRD V1 ***- D7MMG1_ARALY)%3B contains Interpro domain(s) IPR002885 Pentatricopeptide repeat
	Solyc07g066150	801.708	1809.99	1.19386	up	Photosystem I reaction center subunit V (AHRD V1 ***- B6U534_MAIZE)%3B contains Interpro domain(s) IPR017494 Photosystem I reaction center%2C PsaG%2C plant
	Solyc07g066310	382.255	2067.35	2.4542	up	photosystem II polypeptide (AHRD V1 ***- Q6V7X5_TRIPR)%3B contains Interpro domain(s) IPR006814 Photosystem II protein PsbR
	Solyc07g066610	195.225	488.524	1.34479	up	Phosphoglycerate kinase (AHRD V1 ***- O81394_SOLTU)%3B contains Interpro domain(s) IPR001576 Phosphoglycerate kinase
	Solyc07g066620	8.01619	23.0624	1.34074	up	Os02g0169000 protein (Fragment) (AHRD V1 ***- Q0E3K5_ORYSJ)
	Solyc08g005100	0.282991	1.93778	1.04214	up	Zinc-binding family protein (AHRD V1 **-* D7MDD4_ARALY)%3B contains Interpro domain(s) IPR006734 Protein of unknown function DUF597
	Solyc08g005280	0.0151028	0.26688	1.32568	up	Cellulose synthase-like protein (AHRD V1 **** B9IPJ4_POPTR)%3B contains Interpro domain(s) IPR005150 Cellulose synthase
	Solyc08g005630	1.38468	7.7269	2.13183	up	Glucose-methanol-choline oxidoreductase (AHRD V1 ***- D6TF66_9CHLR)%3B contains Interpro domain(s) IPR012400 Long-chain fatty alcohol dehydrogenase
	Solyc08g005710	0.741217	2.30238	1.02233	up	Ent-copalyl diphosphate synthase (Fragment) (AHRD V1 *-** B3F2U6_9ORYZ)%3B contains Interpro domain(s) IPR001906 Terpene synthase-like
	Solyc08g005930	1.2435	5.24822	1.44566	up	F-box family protein (AHRD V1 ***- D7KL20_ARALY)%3B contains Interpro domain(s) IPR015915 Kelch-type beta propeller
	Solyc08g006160	14.6743	93.7993	2.53313	up	Plastid fibrillin 3 (Fragment) (AHRD V1 **-- A6XBK9_COFCA)%3B contains Interpro domain(s) IPR006843 PAP fibrillin
	Solyc08g006730	0.908563	6.18792	1.74854	up	N-acetyltransferase (AHRD V1 ***- B6SUK9_MAIZE)%3B contains Interpro domain(s) IPR000182 GCN5-related N-acetyltransferase
	Solyc08g006930	265.154	1029.71	1.94676	up	Photosystem I reaction center subunit X psaK (AHRD V1 ***- Q84QE6_TOBAC)%3B contains Interpro domain(s) IPR017493 Photosystem I reaction center%2C PsaK%2C plant
	Solyc08g006990	0.257966	3.31203	2.29872	up	Aluminum-activated malate transporter (Fragment) (AHRD V1 *--* C6EP55_SECCE)%3B contains Interpro domain(s) IPR006214 Uncharacterised protein family UPF0005
	Solyc08g007040	29.0836	240.328	2.92802	up	Glycine cleavage system H protein 1 (AHRD V1 ***- B6UHJ7_MAIZE)%3B contains Interpro domain(s) IPR017453 Glycine cleavage H-protein%2C subgroup
	Solyc08g007130	3.70594	54.6025	3.65596	up	Beta-amylase 8 (AHRD V1 **** D7MC27_ARALY)%3B contains Interpro domain(s) IPR001554 Glycoside hydrolase%2C family 14
	Solyc08g007540	1.5165	8.74073	2.14284	up	ACT domain containing protein expressed (AHRD V1 **-- Q10P43_ORYSJ)%3B contains Interpro domain(s) IPR002912 Amino acid-binding ACT
	Solyc08g007830	0	1.40301	1.42181	up	Ethylene-responsive transcription factor 10 (AHRD V1 *-** ERF77_ARATH)%3B contains Interpro domain(s) IPR001471 Pathogenesis-related transcriptional factor and ERF%2C DNA-binding
	Solyc08g008370	19.4047	48.8414	1.23548	up	Genomic DNA chromosome 5 P1 clone MJC20 (AHRD V1 *--- Q9FHX9_ARATH)%3B contains Interpro domain(s) IPR013089 Kelch related
	Solyc08g008480	0	8.44402	4.82259	up	Myb transcription factor (AHRD V1 *--- A5A383_SOLSC)%3B contains Interpro domain(s) IPR015495 Myb transcription factor
	Solyc08g008610	2.21019	7.45677	1.37422	up	Hydrolase alpha/beta fold family protein (AHRD V1 ***- D7M8X4_ARALY)%3B contains Interpro domain(s) IPR000073 Alpha/beta hydrolase fold-1
	Solyc08g008630	20.6634	82.2966	1.87865	up	Homology to unknown gene (AHRD V1 ***- Q014B2_OSTTA)
	Solyc08g013670	128.676	1263.16	3.27807	up	Photosystem I reaction center subunit (AHRD V1 ***- D2K7Z2_TOBAC)%3B contains Interpro domain(s) IPR008796 Photosystem I reaction centre subunit N
	Solyc08g013690	0	1.22652	1.75343	up	Auxin response factor 24 (AHRD V1 *-** D9HNV1_MAIZE)%3B contains Interpro domain(s) IPR003340 Transcriptional factor B3
	Solyc08g013700	0.0582609	0.96518	1.22282	up	Auxin response factor 24 (AHRD V1 *-** D9HNV1_MAIZE)%3B contains Interpro domain(s) IPR003340 Transcriptional factor B3
	Solyc08g014190	0.36076	1.74699	1.29336	up	Cytochrome P450
	Solyc08g014430	0	1.65837	3.53031	up	Formin 3 (AHRD V1 *-*- D0QAN4_ARATH)%3B contains Interpro domain(s) IPR015425 Actin-binding FH2
	Solyc08g016080	17.073	81.2507	2.17862	up	NAD-dependent epimerase/dehydratase (AHRD V1 *--- B3ECK3_CHLL2)%3B contains Interpro domain(s) IPR016040 NAD(P)-binding domain
	Solyc08g016610	0.150499	1.39621	1.52631	up	Ulp1 protease family C-terminal catalytic domain containing protein (AHRD V1 *-*- Q60D46_SOLDE)%3B contains Interpro domain(s) IPR015410 Region of unknown function DUF1985
	Solyc08g044370	0.0248726	1.04387	2.66139	up	Ulp1 protease family C-terminal catalytic domain containing protein (AHRD V1 *-*- Q60D46_SOLDE)%3B contains Interpro domain(s) IPR015410 Region of unknown function DUF1985
	Solyc08g044260	0.364388	3.16205	2.24425	up	CER1 (AHRD V1 **-- B6TFH3_MAIZE)%3B contains Interpro domain(s) IPR006694 Fatty acid hydroxylase
	Solyc08g041820	7.40946	18.6345	1.15343	up	Homeobox protein knotted-1-like 3 (AHRD V1 ***- B6T3D1_MAIZE)%3B contains Interpro domain(s) IPR005541 KNOX2
	Solyc08g023660	0.333081	14.7146	3.88471	up	Major latex-like protein (AHRD V1 **-- B5THI3_PANGI)%3B contains Interpro domain(s) IPR000916 Bet v I allergen
	Solyc08g022030	10.818	24.3849	1.07211	up	AT4G32190-like protein (Fragment) (AHRD V1 *-*- D6PRA9_9BRAS)
	Solyc08g061130	5.31741	22.831	1.77523	up	Transcription factor HY5 (AHRD V1 ***- B6UHC7_MAIZE)%3B contains Interpro domain(s) IPR011616 bZIP transcription factor%2C bZIP-1
	Solyc08g061270	23.6505	87.6086	1.65804	up	Unknown Protein (AHRD V1)%3B contains Interpro domain(s) IPR012876 Protein of unknown function DUF1677%2C plant
	Solyc08g065190	79.6162	211.262	1.39335	up	Zinc transporter protein (AHRD V1 **** D5LMF9_9FABA)%3B contains Interpro domain(s) IPR004698 Zinc/iron permease%2C fungal and plant
	Solyc08g065220	128.801	326.869	1.36941	up	Glycine dehydrogenase P protein (AHRD V1 **** Q6V9T1_ORYSJ)%3B contains Interpro domain(s) IPR003437 Glycine cleavage system P-protein
	Solyc08g066150	2.14837	8.24213	1.15199	up	Unknown Protein (AHRD V1)
	Solyc08g066260	0	0.627615	1.22282	up	Histidine decarboxylase (AHRD V1 ***- Q9MA74_ARATH)%3B contains Interpro domain(s) IPR002129 Pyridoxal phosphate-dependent decarboxylase
	Solyc08g066310	0.143396	0.882352	1.0769	up	Receptor like kinase%2C RLK
	Solyc08g066420	1.2132	15.4088	2.695	up	Lachrymatory-factor synthase (AHRD V1 ***- B6UBY7_MAIZE)%3B contains Interpro domain(s) IPR019587 Polyketide cyclase/dehydrase
	Solyc08g066610	2.7835	19.4698	2.10538	up	EPIDERMAL PATTERNING FACTOR-like protein 9 (AHRD V1 *-*- EPFL9_ARATH)
	Solyc08g066760	0.041019	0.770148	1.42181	up	Ankyrin repeat family protein (AHRD V1 **-- Q9LVG7_ARATH)%3B contains Interpro domain(s) IPR002110 Ankyrin
	Solyc08g067260	5.20191	23.7546	1.99187	up	Fatty acid elongase 3-ketoacyl-CoA synthase (AHRD V1 **** Q6DUV6_BRANA)%3B contains Interpro domain(s) IPR012392 Very-long-chain 3-ketoacyl-CoA synthase
	Solyc08g067320	56.6049	149.792	1.24363	up	Chlorophyll a/b binding protein (AHRD V1 ***- Q41422_SOLTU)%3B contains Interpro domain(s) IPR001344 Chlorophyll A-B binding protein
	Solyc08g067330	65.1022	189.819	1.40943	up	Chlorophyll a-b binding protein 3C-like (AHRD V1 ***- Q2XTE0_SOLTU)%3B contains Interpro domain(s) IPR001344 Chlorophyll A-B binding protein
	Solyc08g067540	6.10777	23.2175	1.42088	up	Non-specific lipid-transfer protein (AHRD V1 ***- Q2QKE7_CATRO)%3B contains Interpro domain(s) IPR013770 Plant lipid transfer protein and hydrophobic protein%2C helical
	Solyc08g067940	0.901702	9.86816	2.37915	up	Unknown Protein (AHRD V1)
	Solyc08g068480	0.217557	25.7096	4.19809	up	Indole-3-acetic acid-amido synthetase GH3.8 (AHRD V1 -**- B6U4E2_MAIZE)%3B contains Interpro domain(s) IPR004993 GH3 auxin-responsive promoter
	Solyc08g068490	1.09404	19.2547	3.59806	up	Indole-3-acetic acid-amido synthetase GH3.8 (AHRD V1 **** B6U4E2_MAIZE)%3B contains Interpro domain(s) IPR004993 GH3 auxin-responsive promoter
	Solyc08g068600	8.97261	27.8796	1.47309	up	Decarboxylase family protein (AHRD V1 ***- B1ILJ6_CLOBK)%3B contains Interpro domain(s) IPR002129 Pyridoxal phosphate-dependent decarboxylase
	Solyc08g068610	4.04693	14.8323	1.61488	up	Decarboxylase family protein (AHRD V1 ***- B1ILJ6_CLOBK)%3B contains Interpro domain(s) IPR002129 Pyridoxal phosphate-dependent decarboxylase
	Solyc08g068670	0.68006	2.7312	1.28198	up	Decarboxylase family protein (AHRD V1 ***- B1ILJ6_CLOBK)%3B contains Interpro domain(s) IPR002129 Pyridoxal phosphate-dependent decarboxylase
	Solyc08g068680	0.462568	1.90727	1.14656	up	Decarboxylase family protein (AHRD V1 ***- B1ILJ6_CLOBK)%3B contains Interpro domain(s) IPR002129 Pyridoxal phosphate-dependent decarboxylase
	Solyc08g069020	1.0206	3.65209	1.15304	up	Unknown Protein (AHRD V1)%3B contains Interpro domain(s) IPR012417 Calmodulin-binding%2C plant
	Solyc08g069230	13.9508	42.529	1.3785	up	Unknown Protein (AHRD V1)
	Solyc08g074270	6.61038	15.2147	1.01374	up	Cryptochrome 3
	Solyc08g074560	8.79484	20.0671	1.04482	up	Uncharacterized aarF domain-containing protein kinase 1 (AHRD V1 *--- ADCK1_CHICK)%3B contains Interpro domain(s) IPR004147 ABC-1
	Solyc08g075210	2.58816	8.57534	1.31682	up	Acyltransferase-like protein (AHRD V1 **-- Q589X7_TOBAC)%3B contains Interpro domain(s) IPR003480 Transferase
	Solyc08g075240	1.41374	4.59491	1.30873	up	Glucose-methanol-choline oxidoreductase (AHRD V1 ***- D6TF66_9CHLR)%3B contains Interpro domain(s) IPR012400 Long-chain fatty alcohol dehydrogenase
	Solyc08g075450	6.65759	16.6222	1.09574	up	Nodulin-like protein (AHRD V1 ***- Q9FHJ9_ARATH)%3B contains Interpro domain(s) IPR000620 Protein of unknown function DUF6%2C transmembrane
	Solyc08g075540	3.16602	9.79833	1.29149	up	Alternative oxidase (AHRD V1 **** Q84V47_SOLLC)%3B contains Interpro domain(s) IPR002680 Alternative oxidase
	Solyc08g075790	2.58385	9.0741	1.47604	up	Vacuolar sorting protein (AHRD V1 *--- C0S0X8_PARBP)%3B contains Interpro domain(s) IPR009291 Protein of unknown function DUF946%2C plant
	Solyc08g075990	9.99075	23.9392	1.06264	up	Os02g0129300 protein (Fragment) (AHRD V1 *-*- Q0E498_ORYSJ)%3B contains Interpro domain(s) IPR018962 Domain of unknown function DUF1995
	Solyc08g076150	9.29974	31.0955	1.59662	up	Pentatricopeptide repeat-containing protein (AHRD V1 ***- D7KGN9_ARALY)%3B contains Interpro domain(s) IPR002885 Pentatricopeptide repeat
	Solyc08g076220	126.781	629.537	2.3229	up	Phosphoribulokinase/uridine kinase (AHRD V1 ***- B7KI62_CYAP7)%3B contains Interpro domain(s) IPR006083 Phosphoribulokinase/uridine kinase
	Solyc08g076290	21.9364	143.451	2.65249	up	Unknown Protein (AHRD V1)%3B contains Interpro domain(s) IPR007300 LrgB-like protein
	Solyc08g076370	3.56485	9.06203	1.1153	up	Homeobox-leucine zipper protein ATHB-9 (AHRD V1 *-*- ATBH9_ARATH)%3B contains Interpro domain(s) IPR002913 Lipid-binding START
	Solyc08g076470	30.6351	65.4603	1.03693	up	Glycerol-3-phosphate acyltransferase (AHRD V1 **** Q7XYH5_CAPAN)%3B contains Interpro domain(s) IPR016222 Glycerol-3-phosphate O-acyltransferase
	Solyc08g076720	0.869148	5.16661	2.20183	up	Uncharacterized ABC transporter ATP-binding protein TM_0288 (AHRD V1 *--* Y288_THEMA)%3B contains Interpro domain(s) IPR003439 ABC transporter-like
	Solyc08g076820	6.70369	30.5036	1.97329	up	BHLH transcription factor (AHRD V1 **** Q401N4_9LILI)%3B contains Interpro domain(s) IPR011598 Helix-loop-helix DNA-binding
	Solyc08g076970	2.02041	17.4943	2.6861	up	Acetylornithine deacetylase or succinyl-diaminopimelate desuccinylase (AHRD V1 **-- D4MFM7_9ENTE)%3B contains Interpro domain(s) IPR011650 Peptidase M20%2C dimerisation
	Solyc08g077000	0	1.83696	2.14175	up	Ramosa1 C2H2 zinc-finger transcription factor (AHRD V1 *-*- D0UTY6_ZEAMM)%3B contains Interpro domain(s) IPR007087 Zinc finger%2C C2H2-type
	Solyc08g077170	0.529259	2.30736	1.34901	up	Peptide transporter-like protein (AHRD V1 **-* Q9SVS9_ARATH)%3B contains Interpro domain(s) IPR000109 TGF-beta receptor%2C type I/II extracellular region
	Solyc08g077380	0	1.60908	2.77585	up	Purine permease family protein (AHRD V1 **-* D7MCV2_ARALY)%3B contains Interpro domain(s) IPR004853 Protein of unknown function DUF250
	Solyc08g077880	76.231	247.805	1.67994	up	Light harvesting-like protein 3 (AHRD V1 **-- B9N2V9_POPTR)
	Solyc08g078010	66.5908	138.906	1.01311	up	50S ribosomal protein L19 (AHRD V1 *-*- B6T8M1_MAIZE)%3B contains Interpro domain(s) IPR001857 Ribosomal protein L19
	Solyc08g078670	11.4613	42.3576	1.76057	up	Aspartyl protease (AHRD V1 **-- B8YIB7_MIRJA)%3B contains Interpro domain(s) IPR001461 Peptidase A1
	Solyc08g078940	22.6669	122.832	2.23525	up	Cortical cell-delineating protein (AHRD V1 **-- B6U436_MAIZE)%3B contains Interpro domain(s) IPR013770 Plant lipid transfer protein and hydrophobic protein%2C helical
	Solyc08g079100	0.419574	11.0184	3.43103	up	CRABS CLAW (Fragment) (AHRD V1 **-- Q5EMM8_GOSHI)%3B contains Interpro domain(s) IPR006780 YABBY protein
	Solyc08g079180	42.6485	124.922	1.5376	up	Elongation factor G (AHRD V1 ***- Q9SI75_ARATH)%3B contains Interpro domain(s) IPR004540 Translation elongation factor EFG/EF2
	Solyc08g079510	3.49933	9.37123	1.11659	up	Unknown Protein (AHRD V1)
	Solyc08g079750	8.77472	22.6218	1.22007	up	1-aminocyclopropane-1-carboxylate synthase (AHRD V1 **** Q6U5H3_ROSHC)%3B contains Interpro domain(s) IPR004839 Aminotransferase%2C class I and II
	Solyc08g079770	0.222245	1.62614	1.4292	up	C4-dicarboxylate transporter/malic acid transport family protein (AHRD V1 **** D7KND2_ARALY)%3B contains Interpro domain(s) IPR004695 C4-dicarboxylate transporter/malic acid transport protein
	Solyc08g080050	45.4949	95.7845	1.01833	up	PGR5-like protein 1A%2C chloroplastic (AHRD V1 ***- PGL1A_ARATH)
	Solyc08g080190	1.04485	18.6641	3.72624	up	Choline dehydrogenase (AHRD V1 ***- A8NUQ9_COPC7)%3B contains Interpro domain(s) IPR012132 Glucose-methanol-choline oxidoreductase
	Solyc08g080540	1.28029	6.42727	1.76154	up	Heat stress transcription factor (AHRD V1 *-** D4QAU8_CARPA)%3B contains Interpro domain(s) IPR000232 Heat shock factor (HSF)-type%2C DNA-binding
	Solyc08g080750	8.14914	19.4448	1.00558	up	GTP binding protein (AHRD V1 **-- B6TE93_MAIZE)%3B contains Interpro domain(s) IPR007612 Protein of unknown function DUF567
	Solyc08g081190	669.998	1410.73	1.10985	up	Aquaporin 1 (AHRD V1 ***- O24662_TOBAC)%3B contains Interpro domain(s) IPR012269 Aquaporin
	Solyc08g081220	3.15869	17.2376	2.15541	up	Cytochrome P450
	Solyc08g081400	0.628224	3.058	1.64948	up	BEL1-like homeodomain protein 2 (AHRD V1 *--- BLH2_ARATH)%3B contains Interpro domain(s) IPR006563 POX
	Solyc08g081550	0.460366	3.31983	2.06647	up	1-aminocyclopropane-1-carboxylate synthase (AHRD V1 **** Q96579_SOLLC)%3B contains Interpro domain(s) IPR004839 Aminotransferase%2C class I and II
	Solyc08g081700	0.434015	3.73885	1.40932	up	Unknown Protein (AHRD V1)
	Solyc08g081810	0.10043	1.24229	1.9745	up	Cation/H(+) antiporter 18 (AHRD V1 **** CHX18_ARATH)%3B contains Interpro domain(s) IPR006153 Cation/H+ exchanger
	Solyc08g082400	32.2513	119.109	1.77762	up	Genome sequencing data contig C313 (AHRD V1 *-*- A8YHF7_MICAE)
	Solyc08g082590	1.18107	87.9253	5.70265	up	Glutaredoxin family protein (AHRD V1 **-- D7KS91_ARALY)%3B contains Interpro domain(s) IPR012335 Thioredoxin fold
	Solyc08g082630	1.51714	5.88845	1.5747	up	Auxin response factor 9 (AHRD V1 **** D7R605_SOLLC)%3B contains Interpro domain(s) IPR010525 Auxin response factor
	Solyc08g083190	6.9247	21.0489	1.4105	up	Hydrolase alpha/beta fold family protein expressed (AHRD V1 ***- Q8LN42_ORYSJ)%3B contains Interpro domain(s) IPR000073 Alpha/beta hydrolase fold-1
	Solyc08g083230	0.646127	3.04471	1.35435	up	Growth-regulating factor 3 (AHRD V1 *--- Q6AWY6_ORYSJ)%3B contains Interpro domain(s) IPR014977 WRC
	Solyc08g083320	29.6458	177.221	2.54612	up	Granule-bound starch synthase (AHRD V1 **** B0ZTE3_SOLTU)%3B contains Interpro domain(s) IPR011835 Glycogen/starch synthases%2C ADP-glucose type
	Solyc08g083330	38.8716	100.764	1.33581	up	Membrane related protein (AHRD V1 **-- Q6ZXK5_ORYSJ)%3B contains Interpro domain(s) IPR002913 Lipid-binding START
	Solyc08g083350	60.5908	162.516	1.37365	up	50S ribosomal protein L11 (AHRD V1 ***- B6U1J2_MAIZE)%3B contains Interpro domain(s) IPR006519 Ribosomal protein L11%2C bacterial-type
	Solyc08g083360	9.23962	97.6924	3.17832	up	Ferredoxin (AHRD V1 *-*- D8FXV1_9CYAN)%3B contains Interpro domain(s) IPR001041 Ferredoxin
	Solyc08g083370	1.40843	7.10129	1.64568	up	Inorganic pyrophosphatase (AHRD V1 **** Q2HTA8_MEDTR)%3B contains Interpro domain(s) IPR008162 Inorganic pyrophosphatase
	Solyc09g005260	58.9351	131.564	1.13587	up	Calcium/proton exchanger (AHRD V1 **** C4JVH2_UNCRE)%3B contains Interpro domain(s) IPR004713 Calcium/proton exchanger
	Solyc09g007560	62.2126	142.762	1.16024	up	50S ribosomal protein L5 (AHRD V1 ***- B5TV71_CAMSI)%3B contains Interpro domain(s) IPR002132 Ribosomal protein L5
	Solyc09g007710	2.78907	6.55184	1.00573	up	Tir-nbs-lrr%2C resistance protein
	Solyc09g007760	159.819	747.918	2.24106	up	Aquaporin 2 (AHRD V1 ***- O65357_SAMSA)%3B contains Interpro domain(s) IPR012269 Aquaporin
	Solyc09g007770	262.123	1201.78	2.21269	up	Aquaporin 2 (AHRD V1 ***- O65357_SAMSA)%3B contains Interpro domain(s) IPR012269 Aquaporin
	Solyc09g007830	1.03302	6.89498	2.06849	up	Cytokinin riboside 5%26apos%3B-monophosphate phosphoribohydrolase LOG (AHRD V1 **-- LOG_ORYSJ)%3B contains Interpro domain(s) IPR005269 Conserved hypothetical protein CHP00730
	Solyc09g007910	14.0443	37.1896	1.38452	up	Phenylalanine ammonia-lyase (AHRD V1 **** B5LAW0_CAPAN)%3B contains Interpro domain(s) IPR005922 Phenylalanine ammonia-lyase
	Solyc09g008780	7.66725	32.7636	1.94663	up	Os01g0786800 protein (Fragment) (AHRD V1 *-*- Q0JIP0_ORYSJ)%3B contains Interpro domain(s) IPR002781 Protein of unknown function DUF81
	Solyc09g009420	30.7148	175.613	2.3647	up	Unknown Protein (AHRD V1)
	Solyc09g010510	0.42437	4.59314	2.24457	up	Short-chain dehydrogenase/reductase family protein (AHRD V1 **-- D7LJU7_ARALY)%3B contains Interpro domain(s) IPR002347 Glucose/ribitol dehydrogenase
	Solyc09g010530	11.7311	27.7016	1.14642	up	Cation/H+ antiporter (AHRD V1 **** D1JSI8_9BACE)%3B contains Interpro domain(s) IPR006153 Cation/H+ exchanger
	Solyc09g010570	1.49452	10.3621	2.03164	up	Unknown Protein (AHRD V1)
	Solyc09g010800	1046.33	3731.98	1.86867	up	Type 2 metallothionein (AHRD V1 ***- B3VKV4_SOLNI)%3B contains Interpro domain(s) IPR000347 Plant metallothionein%2C family 15
	Solyc09g011010	20.0816	132.987	2.57177	up	One helix protein (AHRD V1 ***- Q84N30_IPONI)
	Solyc09g011080	3.40767	196.162	5.59171	up	Ribulose-1 5-bisphosphate carboxylase/oxygenase activase 1 (AHRD V1 **** Q9AXG1_GOSHI)%3B contains Interpro domain(s) IPR003959 ATPase%2C AAA-type%2C core
	Solyc09g011140	29.5929	84.329	1.41184	up	Tropinone reductase I (AHRD V1 **-- B2L2W8_9SOLA)%3B contains Interpro domain(s) IPR002347 Glucose/ribitol dehydrogenase
	Solyc09g011810	18.573	165.249	3.06873	up	Fructose-1 6-bisphosphatase class 1 (AHRD V1 **** D0MHZ8_RHOM4)%3B contains Interpro domain(s) IPR000146 Fructose-1%2C6-bisphosphatase
	Solyc09g011960	3.07556	8.49189	1.14299	up	Laccase (AHRD V1 ***- O24042_LIRTU)%3B contains Interpro domain(s) IPR017761 Laccase
	Solyc09g014350	1.58986	19.8598	3.25822	up	Glycerol-3-phosphate acyltransferase 6 (AHRD V1 **** D7LKT2_ARALY)%3B contains Interpro domain(s) IPR002123 Phospholipid/glycerol acyltransferase
	Solyc09g014400	10.2864	33.0847	1.53688	up	Alpha-amylase (AHRD V1 *--- B9LEH8_CHLSY)%3B contains Interpro domain(s) IPR002044 Glycoside hydrolase%2C carbohydrate-binding
	Solyc09g014520	396.169	1408.13	1.85914	up	Chlorophyll a-b binding protein 6A%2C chloroplastic (AHRD V1 **** CB11_SOLLC)%3B contains Interpro domain(s) IPR001344 Chlorophyll A-B binding protein
	Solyc09g014990	0.556308	4.10681	2.14779	up	WRKY-like transcription factor (AHRD V1 **** Q06B53_SOLPE)%3B contains Interpro domain(s) IPR003657 DNA-binding WRKY
	Solyc09g018280	37.0449	93.1993	1.26958	up	Calcium/calmodulin-dependent protein kinase type 1 (AHRD V1 *-** KCC1A_MOUSE)%3B contains Interpro domain(s) IPR002290 Serine/threonine protein kinase
	Solyc09g018890	8.10743	40.0037	2.05858	up	Genome sequencing data contig C320 (AHRD V1 ***- A8YJ83_MICAE)
	Solyc09g031750	11.4287	25.1386	1.01777	up	Vesicular glutamate transporter (AHRD V1 **-* B3A011_9PULM)%3B contains Interpro domain(s) IPR016196 Major facilitator superfamily%2C general substrate transporter
	Solyc09g059240	0.0272954	5.60714	5.00606	up	Cytochrome P450
	Solyc09g060100	0.347602	6.82494	2.99898	up	Unknown Protein (AHRD V1)
	Solyc09g062970	23.0419	302.041	3.46747	up	Unknown Protein (AHRD V1)
	Solyc09g062980	0	4.1415	1.96049	up	Unknown Protein (AHRD V1)
	Solyc09g063010	11.8413	29.1978	1.18267	up	BHLH transcription factor (AHRD V1 *-** B6TXR4_MAIZE)%3B contains Interpro domain(s) IPR011598 Helix-loop-helix DNA-binding
	Solyc09g064490	0	1.15042	3.07323	up	Subtilisin-like protease (AHRD V1 **-- B6U0R8_MAIZE)%3B contains Interpro domain(s) IPR015500 Peptidase S8%2C subtilisin-related
	Solyc09g064500	51.3375	108.4	1.01031	up	Photosystem II reaction center psb28 protein (AHRD V1 ***- C6SZM2_SOYBN)%3B contains Interpro domain(s) IPR005610 Photosystem II protein Psb28%2C class 1
	Solyc09g065140	0.0704384	2.02266	2.08381	up	Unknown Protein (AHRD V1)
	Solyc09g065180	62.5768	176.757	1.4759	up	NAD-dependent epimerase/dehydratase (AHRD V1 **-- B7K7X4_CYAP7)%3B contains Interpro domain(s) IPR016040 NAD(P)-binding domain
	Solyc09g065560	4.47458	37.0007	2.86202	up	Sulfate transporter (AHRD V1 **** D7LTZ8_ARALY)%3B contains Interpro domain(s) IPR001902 Sulphate anion transporter
	Solyc09g065620	0.3033	3.92398	2.23811	up	Chlorophyllase 1 (AHRD V1 **** C1JZ61_9ROSI)%3B contains Interpro domain(s) IPR010821 Chlorophyllase
	Solyc09g065780	0.572525	3.45914	1.79904	up	Fatty acid elongase 3-ketoacyl-CoA synthase (AHRD V1 **** Q6DUV5_BRANA)%3B contains Interpro domain(s) IPR012392 Very-long-chain 3-ketoacyl-CoA synthase
	Solyc09g065910	605.417	1283.82	1.07021	up	Photosystem II reaction center W protein (AHRD V1 ***- B6TMB3_MAIZE)%3B contains Interpro domain(s) IPR009806 Photosystem II protein PsbW%2C class 2
	Solyc09g072750	28.0158	81.057	1.39834	up	Unknown Protein (AHRD V1)
	Solyc09g072990	32.7859	79.9231	1.23554	up	Unknown Protein (AHRD V1)
	Solyc09g074610	1.71119	9.05162	1.88228	up	Chaperone protein dnaJ (AHRD V1 *-*- B7GKC9_ANOFW)%3B contains Interpro domain(s) IPR015609 Molecular chaperone%2C heat shock protein%2C Hsp40%2C DnaJ
	Solyc09g075210	6.55314	28.5523	1.80131	up	Late embryogenesis abundant protein 5 (AHRD V1 ***- Q1HGG0_9ROSI)%3B contains Interpro domain(s) IPR004926 Late embryogenesis abundant protein 3
	Solyc09g075470	0	7.92287	3.4405	up	Chaperone protein dnaJ (AHRD V1 ***- B6U761_MAIZE)%3B contains Interpro domain(s) IPR001623 Heat shock protein DnaJ%2C N-terminal
	Solyc09g075590	2.07995	21.1581	2.62621	up	Unknown Protein (AHRD V1)
	Solyc09g075610	1.37863	5.5829	1.11838	up	GATA transcription factor 22 (AHRD V1 *-*- B6U513_MAIZE)%3B contains Interpro domain(s) IPR000679 Zinc finger%2C GATA-type
	Solyc09g075750	6.3157	15.5514	1.0047	up	Unknown Protein (AHRD V1)
	Solyc09g082550	1.66326	10.7487	2.34302	up	High affinity sulfate transporter 2 (AHRD V1 **** SUT2_STYHA)%3B contains Interpro domain(s) IPR001902 Sulphate anion transporter
	Solyc09g082630	25.293	103.186	1.91737	up	Acireductone dioxygenase (AHRD V1 **** Q08G57_PLAMJ)%3B contains Interpro domain(s) IPR004313 Acireductone dioxygenase%2C ARD
	Solyc09g082690	7.04854	50.1095	2.66568	up	Early light-induced protein 7 (AHRD V1 ***- B2BJD6_RHOCT)
	Solyc09g098610	0	0.637111	1.75343	up	cytochrome P450
	Solyc09g083050	1.36549	6.96739	1.90295	up	Fatty acid elongase 3-ketoacyl-CoA synthase (AHRD V1 **** Q6DUV5_BRANA)%3B contains Interpro domain(s) IPR012392 Very-long-chain 3-ketoacyl-CoA synthase
	Solyc09g083090	12.6146	33.0213	1.25443	up	CBL-interacting protein kinase 20 (AHRD V1 ***- C4P7W9_VITVI)%3B contains Interpro domain(s) IPR002290 Serine/threonine protein kinase
	Solyc09g083150	12.6124	37.5724	1.40101	up	NAD(P)H-quinone oxidoreductase subunit N (AHRD V1 *-*- D4ZT43_SPIPL)
	Solyc09g083360	0	1.12838	2.30289	up	Basic helix-loop-helix protein (AHRD V1 ***- Q0KK48_TOBAC)%3B contains Interpro domain(s) IPR011598 Helix-loop-helix DNA-binding
	Solyc09g083390	15.0167	51.108	1.70386	up	Genomic DNA chromosome 5 TAC clone K9D7 (AHRD V1 *-*- Q9FIX7_ARATH)%3B contains Interpro domain(s) IPR018144 Plus-3 domain%2C subgroup
	Solyc09g083440	3.25159	26.3694	2.49436	up	Proteinase inhibitor I (AHRD V1 ***- Q53X28_SOLTU)%3B contains Interpro domain(s) IPR000864 Proteinase inhibitor I13%2C potato inhibitor I
	Solyc09g084490	2.97652	10.4984	1.20648	up	Proteinase inhibitor I (AHRD V1 ***- Q53X28_SOLTU)%3B contains Interpro domain(s) IPR000864 Proteinase inhibitor I13%2C potato inhibitor I
	Solyc09g089510	0.320254	6.36659	2.37601	up	Proteinase inhibitor I (AHRD V1 ***- Q3S492_SOLTU)%3B contains Interpro domain(s) IPR000864 Proteinase inhibitor I13%2C potato inhibitor I
	Solyc09g089530	1.54904	8.18746	1.48768	up	Proteinase inhibitor I (AHRD V1 ***- Q3S484_SOLTU)%3B contains Interpro domain(s) IPR000864 Proteinase inhibitor I13%2C potato inhibitor I
	Solyc09g089720	0.107084	1.71487	1.75623	up	1-aminocyclopropane-1-carboxylate oxidase-like protein (AHRD V1 **-* Q9LTH8_ARATH)%3B contains Interpro domain(s) IPR005123 Oxoglutarate and iron-dependent oxygenase
	Solyc09g089730	1.63686	13.4406	2.58712	up	1-aminocyclopropane-1-carboxylate oxidase-like protein (AHRD V1 **-- Q9LTH7_ARATH)%3B contains Interpro domain(s) IPR005123 Oxoglutarate and iron-dependent oxygenase
	Solyc09g089930	0.0713153	1.65402	1.75343	up	Ethylene responsive transcription factor 1a (AHRD V1 *-** C0J9I9_9ROSA)%3B contains Interpro domain(s) IPR001471 Pathogenesis-related transcriptional factor and ERF%2C DNA-binding
	Solyc09g090410	21.3945	57.2334	1.34163	up	50S ribosomal protein L28 (AHRD V1 ***- B6TFW5_MAIZE)%3B contains Interpro domain(s) IPR001383 Ribosomal protein L28
	Solyc09g090570	14.0558	303.887	4.26422	up	Proton gradient regulation 5 (AHRD V1 ***- B0F831_CUCSA)
	Solyc09g090630	0.129713	0.883433	1.14742	up	Histone-lysine N-methyltransferase (AHRD V1 *-*- B6K768_SCHJY)%3B contains Interpro domain(s) IPR001214 SET
	Solyc09g090730	1.61019	6.10822	1.43653	up	Ammonium transporter (AHRD V1 **** Q09J80_9ROSI)%3B contains Interpro domain(s) IPR001905 Ammonium transporter
	Solyc09g090960	63.4793	139.651	1.09935	up	RNA-binding protein (AHRD V1 **-* Q8SMH8_PERAE)%3B contains Interpro domain(s) IPR000504 RNA recognition motif%2C RNP-1
	Solyc09g091030	4.45574	22.2205	2.19954	up	Beta-amylase (AHRD V1 **** E0AE02_SOLLC)%3B contains Interpro domain(s) IPR013781 Glycoside hydrolase%2C subgroup%2C catalytic core
	Solyc09g091100	13.7436	35.6033	1.2559	up	Coenzyme F420 hydrogenase/dehydrogenase beta subunit-like (AHRD V1 **** Q118A1_TRIEI)%3B contains Interpro domain(s) IPR007525 Coenzyme F420 hydrogenase/dehydrogenase beta subunit%2C C-terminal
	Solyc09g091390	0.399697	5.38555	2.10612	up	Unknown Protein (AHRD V1)
	Solyc09g091550	30.0017	84.8382	1.43086	up	Salicylic acid carboxyl methyltransferase (AHRD V1 **** C3VIX6_9ASTR)%3B contains Interpro domain(s) IPR005299 SAM dependent carboxyl methyltransferase
	Solyc09g091580	14.7907	55.9091	1.85128	up	Uncharacterized aarF domain-containing protein kinase 1 (AHRD V1 *--- ADCK1_CHICK)%3B contains Interpro domain(s) IPR004147 ABC-1
	Solyc09g091760	0.415814	2.67889	1.05804	up	Transcription factor (Fragment) (AHRD V1 **** D6MJZ9_9ASPA)%3B contains Interpro domain(s) IPR001092 Basic helix-loop-helix dimerisation region bHLH
	Solyc09g091960	1.75595	6.5937	1.46807	up	High mobility group family protein (AHRD V1 **-- D7KE87_ARALY)%3B contains Interpro domain(s) IPR001606 AT-rich interaction region
	Solyc09g091970	8.12339	26.9152	1.53426	up	NAD-binding domain 4 protein (AHRD V1 **** D5D7M5_ECOKI)%3B contains Interpro domain(s) IPR010099 Sugar nucleotide epimerase YfcH%2C putative
	Solyc09g092270	6.1017	22.2278	1.65776	up	Hydroxycinnamoyl-CoA shikimate/quinate hydroxycinnamoyl transferase (AHRD V1 *--* D1GJ93_COFAR)%3B contains Interpro domain(s) IPR003480 Transferase
	Solyc09g092480	1.3559	4.08778	1.02353	up	UDP-glucosyltransferase family 1 protein (AHRD V1 **** C6KI44_CITSI)%3B contains Interpro domain(s) IPR002213 UDP-glucuronosyl/UDP-glucosyltransferase
	Solyc09g092490	0.522577	21.9959	4.12568	up	UDP-glucosyltransferase family 1 protein (AHRD V1 **** C6KI44_CITSI)%3B contains Interpro domain(s) IPR002213 UDP-glucuronosyl/UDP-glucosyltransferase
	Solyc09g092500	3.94096	33.5306	2.81729	up	UDP-glucosyltransferase family 1 protein (AHRD V1 **** C6KI44_CITSI)%3B contains Interpro domain(s) IPR002213 UDP-glucuronosyl/UDP-glucosyltransferase
	Solyc09g092580	0.0303657	0.905496	2.14175	up	Cytochrome P450
	Solyc09g092670	4.65842	18.1191	1.73011	up	Cytochrome P450
	Solyc09g092710	3.13643	16.5851	2.02199	up	Glycine rich protein (AHRD V1 ***- Q9FXS8_TOBAC)%3B contains Interpro domain(s) IPR010800 Glycine rich
	Solyc09g092740	0.947811	9.77008	2.54262	up	Unknown Protein (AHRD V1)%3B contains Interpro domain(s) IPR010800 Glycine rich
	Solyc09g092750	0.710641	6.10443	1.74398	up	Unknown Protein (AHRD V1)%3B contains Interpro domain(s) IPR010800 Glycine rich
	Solyc09g097910	6.89478	39.7295	2.34196	up	Polyribonucleotide nucleotidyltransferase (AHRD V1 *--- PNP_ALHEH)%3B contains Interpro domain(s) IPR003029 Ribosomal protein S1%2C RNA binding domain
	Solyc10g005000	3.1703	8.42641	1.06294	up	Os03g0648300 protein (Fragment) (AHRD V1 *--- Q0DPZ6_ORYSJ)%3B contains Interpro domain(s) IPR000048 IQ calmodulin-binding region
	Solyc10g005030	3.3208	38.5098	3.31967	up	Pseudo-response regulator 9 (AHRD V1 ***- D0PPG9_CASSA)%3B contains Interpro domain(s) IPR001789 Signal transduction response regulator%2C receiver region
	Solyc10g005050	119.347	254.936	1.0791	up	Thylakoid membrane phosphoprotein 14 kDa%2C chloroplastic (AHRD V1 **-- TMP14_ARATH)
	Solyc10g005080	1.37891	280.506	7.36338	up	Late elongated hypocotyl and circadian clock associated-1-like
	Solyc10g005320	0	0.558655	1.22282	up	Tryptophan synthase beta chain 1 (AHRD V1 **** Q0WUI8_ARATH)%3B contains Interpro domain(s) IPR006654 Tryptophan synthase%2C beta chain
	Solyc10g005330	3.94455	25.8996	2.51635	up	Homeobox-leucine zipper protein ATHB-14 (AHRD V1 ***- ATB14_ARATH)%3B contains Interpro domain(s) IPR002913 Lipid-binding START
	Solyc10g005400	1.5093	40.5918	4.26613	up	Inositol oxygenase (AHRD V1 **** B9XK04_9BACT)%3B contains Interpro domain(s) IPR007828 Protein of unknown function DUF706
	Solyc10g005470	7.04845	21.2383	1.25362	up	Unknown Protein (AHRD V1)
	Solyc10g006230	435.971	1435.69	1.74791	up	Chlorophyll a-b binding protein 7%2C chloroplastic (AHRD V1 ***- CB12_SOLLC)%3B contains Interpro domain(s) IPR001344 Chlorophyll A-B binding protein
	Solyc10g006240	15.2773	36.0128	1.07888	up	Proline synthetase co-transcribed bacterial homolog protein (AHRD V1 **-- C1BF86_ONCMY)%3B contains Interpro domain(s) IPR011078 Predicted pyridoxal phosphate-dependent enzyme%2C YBL036C type
	Solyc10g006330	6.61919	32.917	2.18944	up	Unknown Protein (AHRD V1)
	Solyc10g006530	5.49482	22.7782	1.68216	up	Oxygen evolving enhancer 3 family protein (AHRD V1 *-*- D7L9Q0_ARALY)%3B contains Interpro domain(s) IPR008797 Photosystem II oxygen evolving complex protein PsbQ
	Solyc10g006900	50.9808	110.287	1.07182	up	Protochlorophyllide reductase (AHRD V1 ***- Q8LAV9_ARATH)%3B contains Interpro domain(s) IPR005979 Light-dependent protochlorophyllide reductase
	Solyc10g006970	16.0702	47.8519	1.40992	up	Thioredoxin m (AHRD V1 ***- B9HZV8_POPTR)%3B contains Interpro domain(s) IPR005746 Thioredoxin
	Solyc10g007050	5.9901	14.8089	1.02201	up	Enolase-phosphatase E-1 (AHRD V1 *-*- A8UQN2_9AQUI)%3B contains Interpro domain(s) IPR010041 2%2C3-diketo-5-methylthio-1-phosphopentane phosphatase
	Solyc10g007100	0.504336	2.19526	1.29738	up	Multidrug resistance protein mdtK (AHRD V1 ***- MDTK_YERE8)%3B contains Interpro domain(s) IPR002528 Multi antimicrobial extrusion protein MatE
	Solyc10g007110	5.21748	52.5391	3.11689	up	Tyrosine aminotransferase (AHRD V1 **** Q8GUE9_SOLSC)%3B contains Interpro domain(s) IPR005958 Tyrosine/nicotianamine aminotransferase
	Solyc10g007670	19.2601	67.8768	1.66004	up	Unknown Protein (AHRD V1)%3B contains Interpro domain(s) IPR001075 NIF system FeS cluster assembly%2C NifU%2C C-terminal
	Solyc10g007690	224.929	868.396	1.96412	up	Chlorophyll a-b binding protein 8%2C chloroplastic (AHRD V1 ***- CB13_SOLLC)%3B contains Interpro domain(s) IPR001344 Chlorophyll A-B binding protein
	Solyc10g008020	14.6207	32.6852	1.02795	up	Methyltransferase (AHRD V1 *-*- B8H501_CAUCN)%3B contains Interpro domain(s) IPR013216 Methyltransferase type 11
	Solyc10g008040	0.358062	2.66273	2.0521	up	Seed biotin-containing protein SBP65 (AHRD V1 *-*- SBP65_PEA)%3B contains Interpro domain(s) IPR006777 Microvirus H protein (pilot protein)
	Solyc10g008160	0	10.5101	4.23863	up	Transcription factor (Fragment) (AHRD V1 *--- D6MK15_9ASPA)
	Solyc10g008200	3.31094	8.37996	1.00017	up	Tyrosine aminotransferase (AHRD V1 **** D3K4J1_PAPSO)%3B contains Interpro domain(s) IPR005958 Tyrosine/nicotianamine aminotransferase
	Solyc10g008490	2.18918	6.39445	1.16649	up	Protein phosphatase 2c (AHRD V1 ***- A6NA79_MEDTR)%3B contains Interpro domain(s) IPR015655 Protein phosphatase 2C
	Solyc10g008520	4.39096	16.4071	1.67624	up	Auxin-responsive GH3-like (AHRD V1 ***- Q0GUM1_ARATH)%3B contains Interpro domain(s) IPR004993 GH3 auxin-responsive promoter
	Solyc10g008660	45.5591	119.917	1.15667	up	Malonyl CoA anthocyanin 5-O-glucoside-6%26apos%26apos%26apos-O-malonyltransferase (AHRD V1 ***- Q8W1X0_PERFR)
	Solyc10g008670	0.945284	5.69456	1.46066	up	Malonyl CoA anthocyanin 5-O-glucoside-6%26apos%26apos%26apos-O-malonyltransferase (AHRD V1 **-- Q8W1X0_PERFR)%3B contains Interpro domain(s) IPR003480 Transferase
	Solyc10g008930	0	2.81762	1.597	up	Glutaredoxin (AHRD V1 ***- B9H2P7_POPTR)%3B contains Interpro domain(s) IPR011905 Glutaredoxin-like%2C plant II
	Solyc10g009230	2.44187	13.1732	1.79168	up	Unknown Protein (AHRD V1)
	Solyc10g009550	3.49929	10.1745	1.21271	up	WRKY transcription factor (AHRD V1 ***- D3YEX5_SOLLC)%3B contains Interpro domain(s) IPR003657 DNA-binding WRKY
	Solyc10g009570	34.5696	87.224	1.28943	up	Rhodanese-related sulfurtransferase (AHRD V1 *--- A4U0Q7_9PROT)%3B contains Interpro domain(s) IPR001763 Rhodanese-like
	Solyc10g012050	0.404853	2.74668	1.87107	up	Small conductance mechanosensitive ion channel family protein (AHRD V1 *-*- D1RMD4_LEGLO)%3B contains Interpro domain(s) IPR006685 Mechanosensitive ion channel MscS
	Solyc10g018190	0.0523993	4.74547	3.80684	up	1-aminocyclopropane-1-carboxylate oxidase (AHRD V1 **-- ACCO_MUSAC)%3B contains Interpro domain(s) IPR005123 Oxoglutarate and iron-dependent oxygenase
	Solyc10g018300	150.629	374.137	1.33104	up	Transketolase 1 (AHRD V1 **** O78327_CAPAN)%3B contains Interpro domain(s) IPR005478 Bacterial transketolase
	Solyc10g039370	0	3.51516	1.22282	up	Ubiquitin carrier protein (AHRD V1 ***- Q3HRX9_SOLTU)%3B contains Interpro domain(s) IPR015580 RUB1 conjugating enzyme Ubc12
	Solyc10g044520	347.177	3260.82	3.2345	up	Ferredoxin I (AHRD V1 ***- Q93XJ9_SOLTU)%3B contains Interpro domain(s) IPR010241 Ferredoxin [2Fe-2S]%2C plant
	Solyc10g044840	8.67971	36.2497	1.82553	up	PIN domain containing protein (Yacp-like protein) (AHRD V1 *--- C7TLS1_LACRL)%3B contains Interpro domain(s) IPR010298 Protein of unknown function DUF901
	Solyc10g051110	34.3038	94.9352	1.43354	up	NAD dependent epimerase/dehydratase family protein (AHRD V1 *--- B0CAN3_ACAM1)%3B contains Interpro domain(s) IPR016040 NAD(P)-binding domain
	Solyc10g052490	0.439284	10.8554	3.2815	up	Isoflavone reductase-like protein 5 (AHRD V1 ***- Q3KN68_VITVI)%3B contains Interpro domain(s) IPR008030 NmrA-like
	Solyc10g052530	0.117719	3.12031	1.96049	up	Auxin-responsive protein (AHRD V1 ***- A8IXW9_BRACM)%3B contains Interpro domain(s) IPR003676 Auxin responsive SAUR protein
	Solyc10g052540	0	3.54606	1.42181	up	Auxin-induced SAUR-like protein (AHRD V1 ***- Q8S351_CAPAN)%3B contains Interpro domain(s) IPR003676 Auxin responsive SAUR protein
	Solyc10g054420	27.7404	73.2634	1.26183	up	Photosystem II oxygen evolving complex protein PsbP (AHRD V1 ***- A0YXJ6_LYNSP)%3B contains Interpro domain(s) IPR002683 Photosystem II oxygen evolving complex protein PsbP
	Solyc10g054440	46.099	116.706	1.31635	up	Arginine decarboxylase (AHRD V1 **** Q5F307_SOLLC)%3B contains Interpro domain(s) IPR002985 Arginine decarboxylase
	Solyc10g054670	13.5041	68.4703	1.63761	up	Unknown Protein (AHRD V1)
	Solyc10g054820	0.579929	7.91882	2.71262	up	Aquaporin (AHRD V1 ***- Q40266_MESCR)%3B contains Interpro domain(s) IPR000425 Major intrinsic protein
	Solyc10g054870	2.03169	88.481	4.96597	up	Triosephosphate isomerase (AHRD V1 ***- A9PH17_POPTR)%3B contains Interpro domain(s) IPR000652 Triosephosphate isomerase
	Solyc10g055420	0	3.09007	1.11222	up	Unknown Protein (AHRD V1)
	Solyc10g074580	15.1623	36.8209	1.12862	up	Aminoacylase ACY1 and related metalloexopeptidases (ISS) (AHRD V1 *-*- Q00SR9_OSTTA)
	Solyc10g074930	46.4698	100.971	1.07328	up	Protein kinase 2 (AHRD V1 ***- D3BIR2_POLPA)%3B contains Interpro domain(s) IPR002290 Serine/threonine protein kinase
	Solyc10g075160	39.3523	437.369	3.35068	up	Ferredoxin I (AHRD V1 ***- Q93XJ9_SOLTU)%3B contains Interpro domain(s) IPR010241 Ferredoxin [2Fe-2S]%2C plant
	Solyc10g077040	209.639	892.429	2.10476	up	Magnesium-protoporphyrin IX monomethyl ester (AHRD V1 **** B9SCF8_RICCO)%3B contains Interpro domain(s) IPR008434 Magnesium-protoporphyrin IX monomethyl ester aerobic oxidative cyclase
	Solyc10g077120	459.295	1046.02	1.19822	up	Photosystem II core complex proteins psbY (AHRD V1 *-*- B6SR26_MAIZE)
	Solyc10g078240	23.59	53.2981	1.08987	up	Cytochrome P450
	Solyc10g078250	2.98904	16.506	1.63343	up	Peptidyl-prolyl cis-trans isomerase D (AHRD V1 -**- PPID_BOVIN)%3B contains Interpro domain(s) IPR001179 Peptidyl-prolyl cis-trans isomerase%2C FKBP-type
	Solyc10g078260	3.88989	12.8007	1.3979	up	Peptidyl-prolyl cis-trans isomerase (AHRD V1 *--- Q86M29_BRUMA)%3B contains Interpro domain(s) IPR001179 Peptidyl-prolyl cis-trans isomerase%2C FKBP-type
	Solyc10g078360	0	1.30013	1.67731	up	3-oxoacyl-reductase (AHRD V1 **-- B6UEX0_MAIZE)%3B contains Interpro domain(s) IPR002347 Glucose/ribitol dehydrogenase
	Solyc10g078410	2.11532	13.4333	2.2179	up	F-box family protein (AHRD V1 ***- B9GG65_POPTR)%3B contains Interpro domain(s) IPR001810 Cyclin-like F-box
[truncated: 16,460 more rows]

## Sheet: TableS7
Supplementary Table 7. Common DEGs under LN, LP and LK treatment.
[truncated: 2,719 more rows]

## Sheet: TableS8
Supplementary Table 8. Five distinct expression modules of CK, LN, LP and LK stress conditions in above-ground tissues and below-ground tissues .
[truncated: 6,653 more rows]

[truncated: 4 more sheets: TableS9, TableS10, TableS11, TableS12]
